# Supplementary material for: The influence of water in silicate melt on aluminium excess in plagioclase as a potential hygrometer
Source: Sci Rep. 2018 Aug 20;8:12421. doi: 10.1038/s41598-018-29178-z (PMC6102257; doi:10.1038/s41598-018-29178-z)
Supplement: Supplementary file 1 — Supplement A [file 41598_2018_29178_MOESM1_ESM.xlsx]

## Sheet: INFO
	Supplementary Data File to:
	Fiedrich, A.M., Martin, L.H.J., Storck, J.-C., Ulmer, P., Heinrich, C.A., and Bachmann, O. (2018)
	The influence of water in silicate melt on aluminium excess in plagioclase as a potential hygrometer
	Scientific Reports
	This file contains:
	Photos of samples analysed by EPMA
	Literature data for samples analysed by EPMA
	EPMA analyses of natural and synthetic plagioclase including uncertainties and drift analysis
	EDS analyses of synthetic glass and pyroxene crystals

## Sheet: (a) sample images
	CALC-ALKALINE, SUPPOSEDLY WET SAMPLES
	AV1a				BFC-52				2009 63				LIP 281				11164
	Alina Fiedrich				Olivier Bachmann				Olivier Bachmann				Francesca Forni				Olivier Bachmann
	Adamello, Italy				Fish Canyon Tuff, USA				Fish Canyon Tuff, USA				Lipari, Italy				Kos Plateau Tuff, Greece
	tonalite				Pagosa Peak Dacite				rhyolite				andesite				granite
	Fiedrich et al. (2017) AM				Bachmann et al. (2005) CMP				Bachmann et al. (2005) CMP				Forni et al. (2013) Geol Soc Mem				Bachmann (2010) Open Geosci
	PORPHYRY / PORPHYRY-RELATED SAMPLES
	BA-SR55-matrix				BA-P3 (late)				BA-YB-38 EP3				BA-YB-40 P2				BH-184				BH-181a
	Yannick Buret / Stan Roozen				Yannick Buret				Yannick Buret				Yannick Buret				Michael Schirra				Michael Schirra
	Bajo de la Alumbrera, Argentina				Bajo de la Alumbrera, Argentina				Bajo de la Alumbrera, Argentina				Bajo de la Alumbrera, Argentina				Batu Hijau, Indonesia				Batu Hijau, Indonesia
	Agua de Dionisio ignimbrite				post-mineralization porphyry				mineralized porphyry				mineralized porphyry; Qz-Mgt and potassic alteration				late porphyry				mineralized porphyry
	Buret et al. (2017) Geology				Ulrich & Heinrich (2002) Econ Geol				Buret et al. (2017) Geology				Buret et al. (2017) Geology
	HOT-SPOT-RELATED SAMPLES
	U47/A13				BE-SRP-09-003				12DSP006
	Andrea Mancini				Ben Ellis				Dawid Szymanowski
	Heidarspordur, Iceland				Snake River Plane, USA				Heise, USA
	scoria basalt				rhyolite				upper:	BP525121	Liddy Hot Springs	Liddy Rhyolite, lava flow
	Mancini et al. (2015) JVGR								lower:	BP523129	Ammon Conant Creek	Walcott Tuff, basal vitrophyre

## Sheet: (b) bulk rock XRF literature
author	Locality	Label	Description	Unit		SiO2	TiO2	Al2O3	FeO	Fe2O3	FeO*	Fe2O3*	MnO	MgO	CaO	Na2O	K2O	P2O5	Cr2O3	NiO	LOI	Original total		Li	Be	Sc	V	Cr	Co	Ni	Cu	Zn	Ga	Rb	Sr	Y	Zr	Nb	Cs	Ba	La	Ce	Pr	Nd	Sm	Eu	Gd	Tb	Dy
Olivier Bachmann	Fish Canyon Tuff	1	PPD			68.9693	0.441147	15.1995		3.40886	3.06729	3.40886	0.0701825	0.982555	2.83738	3.70965	4.20092	0.180469			0.21	99.73				5.3	48.4	5	5.4	6.1	7.1	46	16.8	116.8	438	21.4	182	17.8	3.2	865	43.7	85.3		33.8	5.73	1.16		0.62
Olivier Bachmann	Fish Canyon Tuff	83	PPD			68.26	0.44	15.38		3.55	3.19429	3.55	0.09	0.92	2.91	3.92	4.35	0.18			1.72	99.99				6.6	48.9	8	6.1	5.3	8.3	92	17.6	119.8	439	22.1	187	17.1	2.9	835	43.3	84.8		33.4	5.75	1.22		0.64
Olivier Bachmann	Fish Canyon Tuff	55	PPD			68.5237	0.410082	15.4831		3.45069	3.10493	3.45069	0.080016	0.930186	2.92058	3.90078	4.12082	0.180036			0.34	99.98				6	44.2	5	7.4	5.8	7.4	67	18.5	112.2	454	18.9	172	15.5	2.9	880	42.6	81.5		30.2	5.24	1.1		0.54
Olivier Bachmann	Fish Canyon Tuff	34	PPD			68.7444	0.451671	15.2866		3.50296	3.15196	3.50296	0.07026	0.802971	2.74014	3.90445	4.30593	0.190706			0.37	99.63				5.9	39	7	6.3	5.7	8.3	50	18.3	119.1	431	19.5	186	16.6	2.5	839	42.8	82.8		32.5	5.42	1.15		0.56
Olivier Bachmann	Fish Canyon Tuff	124	FCT vitr.			67.6052	0.460922	15.9218		3.73747	3.36298	3.73747	0.0801603	0.921844	3.06613	3.91784	4.10822	0.180361			0.9	99.8				6.3	52.5	5	6.5	5.9	10	58	17.6	109.6	487	21.9	174	16	2.4	891	40.2	81		31.5	5.42	1.24		0.63
Olivier Bachmann	Fish Canyon Tuff	49	FCT			68.1158	0.450766	15.6566		3.7063	3.33493	3.7063	0.0701192	0.931584	2.98507	3.78644	4.10698	0.190324			0.88	99.83				6.5	53.3	7	7.5	6.8	8.3	58	17.6	114.7	453	23.8	181	16.6	2.4	810	45	86		32.9	5.91	1.24		0.68
Olivier Bachmann	Fish Canyon Tuff	Elep	FCT			65.3243	0.579594	16.3086		4.84661	4.36098	4.84661	0.109923	1.12921	3.46757	3.84731	4.1471	0.239832			0.4	100.06				8.1	64.7	7	9.2	6.7	12.4	68	18.8	96	570	24.5	195	15.9	1	1035	40.6	83		35.6	6.29	1.46		0.7
Olivier Bachmann	Fish Canyon Tuff	129	FCT pum			67.9423	0.470848	15.2775		3.97716	3.57865	3.97716	0.10018	1.23222	3.0555	3.79683	3.9471	0.200361			0.7	99.82				6.57	51.3	5	7.1	5.7	10.6	56	17.8	117.2	456	21.4	180	16.9	2.4	638	43.6	82		31.1	5.4	1.17		0.65
Olivier Bachmann	Fish Canyon Tuff	115	NCD			68.0593	0.490933	15.259		4.14788	3.73226	4.14788	0.10019	0.851618	2.79531	3.66697	4.42841	0.200381			0.94	99.81				6	56.3	6	7.1	6.8	10.9	64	18.2	122.8	436	26.4	192	17.3	3.3	849	45.4	81.1		32.1	5.44	1.22		0.67
Olivier Bachmann	Fish Canyon Tuff	QMI 2	Hybr. inc.			58.511	1.02031	16.7189		7.51591	6.76282	7.51591	0.161632	2.97	5.89959	3.32357	3.45489	0.424285			0.77	99.78				16.5	150	58	19.3	25		100	22	98	839	21.2	208	13.2	1.7	1275	41.9	84.7		39.8	7.59	1.87		0.79
Olivier Bachmann	Fish Canyon Tuff	CsGr 16	Gran.			68.3215	0.386572	14.5473		3.10275	2.79185	3.10275	0.193286	0.854527	4.38454	3.59105	4.44557	0.17294			1.88	100.17					42	4				34	17	123.4	384	19.5	172			933	41	75		15.6
Francesca Forni	Lipari	A3	BA	1		53.84	0.68	16.75		9.36	8.42213	9.36	0.16	5.25	8.89	2.36	1.65	0.23			0.83					30	305	40	27.8	33				44	531	19.1	66.8	6	1.6	372	18.3	36.2	4.47	18.1	3.8	1.12	3.54	0.6	3.44
Francesca Forni	Lipari	T17	BA	1		53.59	0.77	16.99		9.6	8.63808	9.6	0.16	4.74	9.42	2.1	1.54	0.18			0.91					31	264	52	32	26				53.9	567	19.3	77.1	7	1.8	342	21.8	44.3	5.42	21.8	4.9	1.32	4.31	0.64	3.67
Francesca Forni	Lipari	A16	BA	2		54.1	0.81	17.26		8.67	7.80127	8.67	0.14	4.42	8.89	2.49	1.56	0.23			1.43					27	250	80	31.3	48				55.2	531	20.1	79	6	2.2	478	24	47.2	5.75	22.7	4.8	1.2	4.12	0.64	3.57
Francesca Forni	Lipari	LIP84	BA	2		53.58	0.72	16.94		8.99	8.0892	8.99	0.14	4.71	9.85	2.9	1.95	0.22			1.54					27	261	40	24	37				51.7	753	18.5	76.4	7	2.1	474	24.7	48	5.7	23.7	4.7	1.32	4.2	0.67	3.41
Francesca Forni	Lipari	LIP122	BA	2		55.18	0.83	16.27		9.35	8.41313	9.35	0.15	4.17	8.84	2.01	1.61	0.21			1.38					29	286	80	26.1	37				55.3	545	21.3	76.7	6	1.8	410	24.3	46.7	5.66	22.3	4.6	1.2	4.1	0.66	3.75
Francesca Forni	Lipari	LIP105	BA	2		51.87	0.55	14.85		8.75	7.87325	8.75	0.14	7.63	10.95	2.41	0.95	0.16			1.74					43	261	170	33.2	68				26	458	14.4	41.7	3	0.9	266	12.5	24.7	3.19	12.9	3	0.86	2.76	0.45	2.57
Francesca Forni	Lipari	A1	BA	2		52.12	0.68	17.29		9.57	8.61109	9.57	0.17	5.84	10.11	2.22	1.22	0.15			0.63					33	250	80	30.3	42				41.6	456	17.8	63.8	5	1.6	287	16.3	31.8	3.98	16.1	3.5	0.97	3.06	0.56	2.99
Francesca Forni	Lipari	LIP114	BA	2		53.96	0.69	15.13		9.23	8.30515	9.23	0.32	5.86	10.14	2.28	1.37	0.18			0.84					34	278	110	39	50				33	512	17.4	58.1	4	0.9	296	17.9	35.5	4.35	17.6	3.9	1.03	3.43	0.57	3.21
Francesca Forni	Lipari	T9	AND	2		54.83	0.68	17.21		8.5	7.6483	8.5	0.14	4.43	8.93	2.98	1.1	0.14			1.06					23	217	80	23.9	63				102	417	23.9	121	10	4.4	600	30.3	59.4	7.13	27.6	5.6	1.13	4.75	0.78	4.58
Francesca Forni	Lipari	LIP211	BA	3		52.35	0.61	16.69		8.82	7.93624	8.82	0.16	6.38	9.71	2.32	1.05	0.14			1.76					35	251	100	33.2	53				35.4	501	18.3	54.2	4	1.3	264	19.5	33.8	4.81	19.3	4.1	1.08	3.62	0.62	3.14
Francesca Forni	Lipari	LIP182	BA	4		53.54	0.69	17.19		8.99	8.0892	8.99	0.17	4.58	8.87	2.65	2.07	0.26			0.99					37	264	b.d.l.	35	14				64	796	20	87	b.d.l.	1.6	478	45	49	9.07	20	4.5	1.3	5.03	0.6	3.98
Francesca Forni	Lipari	LIP157	AND	4		60.53	0.56	19.36		4.39	3.95012	4.39	0.09	0.86	5.59	3.34	3.56	0.2			1.52					13	56	10	7.5	13				125	674	22.3	151	12	4.7	718	40.8	76.6	9.66	32.6	6.3	1.41	5.29	0.8	4.46
Francesca Forni	Lipari	LS9004	D (CBL)	5		64.19	0.56	18.29		4.33	3.89613	4.33	0.11	0.96	5.3	2.8	3.23	0.23			0					15	59	b.d.l.	8	b.d.l.				111	715	24	165	13	6.1	743	44	71	6.77	28	4.9	1.6	4.81	0.72	4.19
Francesca Forni	Lipari	LS90013	D (CBL)	5		64.47	0.67	16.43		6.66	5.99267	6.66	0.12	1.36	4.19	2.2	3.69	0.21			0					23	136	40	15.3	40				163	403	25.4	151	16	2.9	559	43.2	82.5	7.98	35.3	6.5	1.27	4.8	0.88	4.19
Francesca Forni	Lipari	LS8802	D (CBL)	5		63.95	0.67	16.81		6.31	5.67774	6.31	0.13	2.38	4.11	2.07	3.34	0.23			0					25	133	40	19	27				144	496	30	171	18	2.4	532	43	70	8.59	25.9	5.9	1.19	5.28	0.8	5.45
Francesca Forni	Lipari	T3	AND	5		59.12	0.76	16.08		7.91	7.11742	7.91	0.15	4.26	7.3	1.92	2.3	0.2			1.59					23	213	70	26.4	41				103	406	22.9	105	9	9.5	455	27.6	55.7		30.9	6.1	1.34		0.75
Francesca Forni	Lipari	LP283	AND	6		59.12	0.73	16.66		7.11	6.39758	7.11	0.15	2.27	6.76	3.01	3.35	0.22			0.63					17	158	b.d.l.	20	13				110	898	25	149	8		659	46	82		31	6.5	0.14		0.97
Francesca Forni	Lipari	LIP281	AND	6		60.31	0.71	16.6		6.95	6.25361	6.95	0.14	2.19	6.65	3.08	3.16	0.22			0					b.d.l.	152	b.d.l.	16.9	22				111	586	22	131	11		622	36.2	69.4
Francesca Forni	Lipari	LIP97	RHY	7		75.12	0.09	11.99		1.53	1.37669	1.53	0.07	0.64	0.86	3.89	4.37	0.01			1.43						b.d.l.		b.d.l.	b.d.l.				270	12.2	32.8	123	29		8	36.7	75.4
Francesca Forni	Lipari	LIP290	RHY	7		75.73	0.11	11.98		1.6	1.43968	1.6	0.07	0.1	0.58	3.91	4.87	0.04			1					b.d.l.	b.d.l.	b.d.l.	b.d.l.	11				292	9.6	16.3	132	32	12.3	9	28.8	58.2	5.94	19	3.7	0.11	2.95	0.54	2.94
Francesca Forni	Lipari	LIP288A	RHY (mt)	7		66.92	0.31	14.66		3.96	3.56321	3.96	0.12	0.76	3.22	4.01	4.73	0.17			1.14					b.d.l.	53	40	8.4	12				226	578	33.3	126	24	10.8	398	44	88.5	10.3	36.9	7.9	0.8	6.09	1.03	5.57
Francesca Forni	Lipari	LIP294	RHY	8		73.56	0.12	12.01		1.81	1.62864	1.81	0.09	0.12	0.74	3.95	5.12	0.02			2.47					b.d.l.	b.d.l.	b.d.l.	b.d.l.	15				305	8.8	41.3	123	32	16	8.5	37.6	80.7	9.48	34.4	7.6	0.12	6.34	1.16	6.73
Francesca Forni	Lipari	LIP289	RHY (mt)	8		72.75	0.15	12.93		2.34	2.10553	2.34	0.1	0.56	1.56	4.2	4.6	0.04			0.76					b.d.l.	22	b.d.l.	3.8	20				301	104	41.6	150	33	16	84.3	53.2	110	12.8	44	9.4	0.29	7.54	1.31	7.01
Francesca Forni	Lipari	LIP259	RHY	8		74.19	0.09	11.76		1.69	1.52066	1.69	0.08	0.01	0.7	3.55	4.67	0.01			3.25					b.d.l.	b.d.l.	b.d.l.	b.d.l.	b.d.l.				311	13.3	41.5	157	37	16.7	16.1	51.6	103	11.4	39.5	8.1	0.11	6.34	1.14	6.6
Francesca Forni	Lipari	LIP310B	low-K E	8		57.72	0.51	14.88		7.05	6.34359	7.05	0.15	3.71	6.61	4.02	4.29	0.27			0.78					11	155	103	21	26				122	881	40	182	8	15.2	556	103	178	11.1	76	10	0.16	6.26	1.17	6.58
Francesca Forni	Lipari	LIP310C	low-K E	8		59.97	0.48	14.77		6.74	6.06465	6.74	0.13	3.18	5.55	3.89	4.21	0.22			0.85					7	162	111	22	25				123	730	21	175	12		557	46	67		30	6
Francesca Forni	Lipari	LIP310D	low-K E	8		58.88	0.5	15.01		6.58	5.92068	6.58	0.14	2.79	5.4	4.56	4.68	0.27			1.19					5	151	82	21	22				132	746	25	171	11		561	61	111		47	6
Francesca Forni	Lipari	LIP311	low-K E	8		63.24	0.38	14.76		5.35	4.81393	5.35	0.13	2.43	4.51	4.15	4.3	0.22			0.52					0	116	89	20	22				155	643	31	175	14		453	73	136		57	8
Francesca Forni	Lipari	LIP296	RHY	9		73.29	0.14	11.99		1.93	1.73661	1.93	0.11	0.12	0.82	4.66	5.64	0			1.29					b.d.l.	b.d.l.	b.d.l.	1.1	b.d.l.				320	10.2	39.8	155	35		15	51.7	101		37.7	7.9
Francesca Forni	Lipari	LIP273A	RHY	9		74.5	0.12	12.21		2.02	1.8176	2.02	0.11	0.13	0.77	4.47	5.15	0			0.52					b.d.l.	b.d.l.	b.d.l.	b.d.l.	b.d.l.				329	13.1	43.9	170	35	17.5	16.3	65.7	126	13.8	46.5	8.5	0.14	7.11	1.22	6.93
Francesca Forni	Lipari	LIP314	high-K E	9		56.07	0.55	16.18		7.22	6.49656	7.22	0.13	3.31	6.35	3.83	5.25	0.37			0.43					22.1	144.9	70.3	20.7	25.2				149	1015	30.2	203.2	17.8		891.2	70.8	132.4		50	9	0.4	7	0.7	4.8
Francesca Forni	Lipari	LIP415	high-K E	9		55.54	0.58	15.87		7.48	6.7305	7.48	0.14	3.83	7.05	3.55	4.93	0.39			0.28					26.3	163.3	43.8	23.1	22.9				144.9	1039.6	24.3	203.3	20		876.7	64.6	116.3		45.7	9.1	1.1	5.1	0.7	3.9
Francesca Forni	Lipari	LIP315 gmc	high-K E	9		58.29	0.54	16.72		6.84	6.15463	6.84	0.12	2.12	4.58	3.82	5.41	0.42			0.76					19.3	137.3	66.1	19.2	37.3				122.2	955.2	24.3	168.6	16.9		784.9	59.3	118.7		46.1	8.5	1.3	6.3	0.8	4.5
Francesca Forni	Lipari	LIP315 gmf	high-K E	9		58.5	0.53	16.94		6.45	5.80371	6.45	0.11	1.98	4.49	3.89	5.47	0.42			0.84					10.2	124.6	21.4	16.7	14.9				153.2	1131.7	30.7	188.7	19.5		944.3	68.3	157.5		58.2	7.7	0.6	4.9	0.6	4.5
Francesca Forni	Lipari	LIP318	high-K E	9		56.36	0.56	14.9		7.62	6.85648	7.62	0.14	4.02	7.35	3.6	4.7	0.34			0.17					24.3	158.9	79.5	21.3	8				125.3	929.5	25.2	176.9	18.1		767.6	60	111.9		44.5	7.2	0.8	4.8	0.5	3.9
Francesca Forni	Lipari	LIP319	high-K E	9		55.65	0.58	15.61		7.64	6.87447	7.64	0.14	3.79	6.94	3.64	5.05	0.38			0.3					23.1	157.6	64.9	19.9	27.2				133.5	1004.8	23.1	198.4	18.6		864.6	61.7	113.4		42.9	9	1.1	5.9	0.7	4
Francesca Forni	Lipari	LIP319 gmc	high-K E	9		58.05	0.56	17.29		6.88	6.19062	6.88	0.12	1.99	4.22	4.1	5.85	0.23			0.37					11.6	119.3	24.3	14.9	7.5				134.9	1035.1	25.6	193.5	19.3		889.6	68.9	131.6		49.9
Francesca Forni	Lipari	LIP219 gmf	high-K E	9		59.15	0.52	16.85		6.44	5.79471	6.44	0.11	1.73	4.12	3.96	5.72	0.42			0.67					2.3	120.5	45.1	15	16				169.6	1079.2	21.5	177.8	25.5		946	77.4	91.5		43.4
Ben Ellis	Snake River Plane	BE SRP 14 002				76.3381	0.201857	12.5603	1.26076		1.26076	1.40115	0.0230981	0.224955	0.699972	2.98768	5.68313	0.019081				96.4894				1.91762	bdl		6.63159			38.0554	23.2957	228.016	35.343	60.6146	232.499	49.8648	4.2081	773.278	89.9449	165.574	17.7711	61.9121	11.3531	0.690531	9.70448	1.57323	10.4545
Ben Ellis	Snake River Plane	BE SRP 14 006				76.396	0.199171	12.5095	1.24024		1.24024	1.37836	0.023136	0.23136	0.721239	2.98253	5.67636	0.0191123				96.6538				2.18643	bdl		6.47236			38.0991	22.8393	236.295	40.7042	57.7004	221.436	49.9446	4.4865	877.865	88.0211	171.277	17.2494	60.7016	11.345	0.826137	9.30996	1.6026	10.02
Ben Ellis	Snake River Plane	BE SRP 14 008				76.5236	0.196662	12.5135	1.26132		1.26132	1.40178	0.0239589	0.243582	0.711778	2.91599	5.5894	0.0189674				97.7639				2.80863	6.49966		5.47216			37.7949	17.6911	174.059	29.1121	46.1421	177.91	37.187	3.61849	648.572	68.9447	127.742	13.7519	48.5046	8.76083	0.632842	7.81715	1.24046	7.6116
Ben Ellis	Snake River Plane	BE SRP 14 018				76.5563	0.204818	12.4209	1.27019		1.27019	1.41163	0.0243348	0.193665	0.688472	3.12905	5.49155	0.0192651				96.2303				3.27361	7.38929		6.19255			36.6041	17.3523	182.511	28.1022	46.5919	183.017	37.5063	3.32851	642.574	69.2265	127.644	13.6199	45.2311	9.30993	0.675848	7.89393	1.15713	8.23351
Ben Ellis	Snake River Plane	BE SRP 14 020				76.4888	0.199426	12.4389	1.25268		1.25268	1.39218	0.02518	0.190361	0.698997	3.16966	5.51643	0.0181296				96.0858				3.21788	8.66282		5.42096			37.7102	17.2206	185.12	27.6635	45.3625	168.721	36.4926	4.48207	603.844	65.6506	123.92	12.8742	45.2896	8.81891	0.596362	7.27966	1.28946	8.17614
Ben Ellis	Snake River Plane	BE SRP 14 021				76.6026	0.206242	12.5231	1.26738		1.26738	1.40852	0.0293187	0.305319	0.888659	2.52949	5.62716	0.0192088				95.502				3.33073	8.00992		6.72624			255.476	17.8206	249.647	39.9271	45.5063	186.22	38.8269	14.8891	619.206	69.4283	131.845	13.8761	45.9821	8.64427	0.634466	8.70182	1.28194	8.17468
Ben Ellis	Snake River Plane	BE SRP 14 022				77.0099	0.183845	12.2974	1.47791		1.47791	1.64248	0.0131318	0.214149	1.47985	1.34146	5.96487	0.0131318				95.41				1.82392	1.24171		1.42263			65.7939	20.3891	287.551	32.3866	53.7823	261.931	45.2832	14.8676	663.097	78.131	147.063	15.8322	55.3646	11.0216	1.10101	9.39552	1.49441	9.30275
Ben Ellis	Snake River Plane	BE SRP 14 025				77.6473	0.166627	11.7811	1.44553		1.44553	1.6065	0.0484734	0.095937	0.401925	3.1841	5.2119	0.0161578				98.5998				3.34264	6.15588		5.56161			55.1972	20.3516	183.316	26.8182	60.0246	248.111	48.2033	1.41295	606.465	79.896	152.824	16.4414	59.0574	12.1649	0.942687	10.7024	1.59111	10.6005
Ben Ellis	Snake River Plane	BE SRP 14 027				77.5012	0.147872	12.1648	1.34054		1.34054	1.48982	0.0291721	0.180062	1.01801	2.82466	4.7802	0.0120712				95.5678				2.70169	bdl		4.93168			62.253	20.29	426.407	115	57.4721	208.843	48.5354	12.8835	503.328	76.009	144.774	15.376	56.9446	9.94109	0.617336	10.3145	1.52244	10.2061
Ben Ellis	Snake River Plane	BE SRP 14 029				77.33	0.16634	12.2194	1.39506		1.39506	1.55041	0.049398	0.52624	1.12708	1.30653	5.86122	0.0181462				96.3266				2.05871	4.66761		1.63497			42.2008	17.0129	147.181	32.4107	40.5329	176.384	35.5828	1.82688	900.272	64.4527	118.399	12.7804	45.4371	8.16298	0.76993	7.02663	1.09207	7.40055
Ben Ellis	Snake River Plane	BE SRP 14 030				81.7965	0.133551	10.8046	1.27217		1.27217	1.41383	0.0331367	0.262081	1.03628	1.09753	3.55165	0.0110456				97.42				1.57261	5.45591		1.00863			52.2804	16.5857	127.249	26.2345	50.1818	180.111	40.8864	1.9198	875.611	54.5386	106.466	11.6889	41.079	8.24906	0.613402	7.69059	1.29231	8.17829
Ben Ellis	Snake River Plane	BE SRP 14 031				73.6612	0.268041	15.1933	1.52809		1.52809	1.69826	0.0420064	0.407062	0.6561	1.67226	6.555	0.0170026				98.25				2.83906	7.40319		1.75409			38.1938	13.5339	215.077	33.6739	46.5549	217.449	33.1118	2.17799	1012.69	70.0031	129.016	13.7377	46.7283	8.13578	0.726565	7.84857	1.16353	8.37501
Ben Ellis	Snake River Plane	BE SRP 14 033				77.1318	0.248754	13.0591	1.2598		1.2598	1.40009	0.0261846	0.261846	2.92563	2.61645	2.44826	0.0211491				92.1556				2.86465	bdl		3.43208			36.1096	17.4129	305.451	183.221	45.0167	217.677	41.443	17.219	1398	71.9667	134.556	14.0145	47.5221	7.83806	0.602123	7.90771	1.19077	7.60587
Ben Ellis	Snake River Plane	BE SRP 14 036				76.7366	0.230504	12.4824	1.19043		1.19043	1.323	0.0181182	0.157024	0.634137	3.10626	5.42338	0.0201313				98.773				2.68099	0.883295		5.07964			34.8794	17.5737	199.042	58.8129	47.7246	239.926	43.5877	2.59286	1052.6	79.8371	143.997	15.2139	53.3312	8.97073	0.611419	7.46868	1.49488	8.30805
Dawid Szymanowski	Heise	DS13019	Winnetou			75.2227	0.441962	12.1655	2.15611		2.15611	2.39621	0.0420916	0.231504	1.23268	2.78907	5.66432	0.0541177				99.7824				4.98762	2.0418		1.5717			68.2922	18.0787	172.593	59.8485	59.4782	495.019	48.5091	4.56933	1090.28	81.7558	157.376	17.7847	63.7425	13.0697	1.61208	11.1369	1.77474	10.9692
Dawid Szymanowski	Heise	DS13001	BCT			75.8937	0.279235	12.3727	1.79765		1.79765	1.99784	0.0472088	0.193857	0.879892	3.40506	5.0875	0.043191				99.5577				4.30739	7.67966		2.2526			53.2423	20.0809	211.084	60.6061	48.755	335.541	41.6332	2.67297	924.592	79.7219	131.117	16.1859	58.5566	10.6643	1.38565	10.2198	1.47114	8.89809
Dawid Szymanowski	Heise	DS13012	BCT			74.6301	0.310256	13.088	1.97315		1.97315	2.19288	0.0481951	0.229931	1.19986	3.57447	4.90586	0.0401626				99.5952				5.24759	8.71334		1.54299			62.7067	19.8074	188.623	91.1426	51.5088	364.573	38.7182	4.88543	1274.54	72.8091	138.171	14.887	51.4453	10.322	1.74276	9.19608	1.46362	8.86655
Dawid Szymanowski	Heise	BP4-19-12-1	BCT			75.3322	0.249441	12.5121	2.4545		2.4545	2.72782	0.0420744	0.188333	0.805424	2.97526	5.40756	0.0330585				99.8232				4.79831	1.07725		1.17052			40.2214	17.3464	167.868	48.9079	46.6249	271.687	37.509	3.34036	773.655	69.566	129.062	13.633	49.9927	8.9431	1.21797	8.04317	1.40245	7.58703
Dawid Szymanowski	Heise	BP5-23-12-9	WT			76.3442	0.227908	12.1996	1.96038		1.96038	2.17868	0.044176	0.11546	0.536136	3.38248	5.1706	0.019076				99.6016				1.99387	2.34272		1.47097			36.2801	18.6444	176.812	32.8097	58.3637	245.773	47.0394	3.82305	983.173	78.7792	147.043	15.9387	60.686	12.0281	1.10397	10.5746	1.54921	10.0545
Dawid Szymanowski	Heise	DS13018	WT			76.9561	0.216028	12.2576	1.20499		1.20499	1.33918	0.0400053	0.0980129	0.647085	3.53046	5.02966	0.0200026				99.9868				1.75843	bdl		1.30307			37.2099	18.3211	160.795	25.3213	60.9746	236.755	45.8886	3.85947	995.812	80.4089	153.197	17.112	60.3779	11.2565	1.11118	10.6152	1.69087	10.4929
Dawid Szymanowski	Heise	DS13016	WT			75.5369	0.220519	12.1546	1.22932		1.22932	1.36622	0.0390921	0.094222	2.10596	3.38598	5.21128	0.0220519				99.7644				1.97285	7.58425		1.74475			24.0685	16.6721	169.992	30.8156	48.8273	223.747	43.9164	2.32603	957.399	75.3619	139.762	15.2219	55.2167	11.4391	1.12716	9.79998	1.39823	9.2371
Dawid Szymanowski	Heise	BP5-25-12-1	LHS			76.4778	0.287518	12.209	1.5216		1.5216	1.69105	0.041074	0.151272	0.634142	3.25186	5.40273	0.0230415				99.8199				2.54528	3.4219		0.871264			34.1907	16.1469	183.242	31.775	51.4198	259.438	42.0627	4.0146	900.182	71.6321	135.064	14.4773	52.7716	10.2727	1.05951	9.14773	1.40759	9.4316
Dawid Szymanowski	Heise	DS13003	WCT			74.0184	0.198628	14.3332	1.78097		1.78097	1.97929	0.0419215	1.53413	1.24367	2.59115	4.22608	0.0319402				100.187				3.14567	19.4808		2.98178			94.3636	26.1788	155.012	71.1891	90.9717	243.667	72.1694	3.73754	546.685	99.804	205.172	21.289	76.8259	16.9115	1.27698	16.4088	2.53255	16.3731
Dawid Szymanowski	Heise	DS13023	CCT			76.2321	0.156306	12.5836	1.51733		1.51733	1.6863	0.0290568	0.141276	0.558092	3.64914	5.10699	0.026051				99.8044				2.00962	3.06151		2.03315			55.9817	22.5687	171.926	25.5238	62.4271	193.531	58.0038	2.85857	565.867	81.1859	135.239	18.4905	63.2887	12.1539	0.818364	10.6023	1.79223	10.8799
Dawid Szymanowski	Heise	BP5-23-12-8	KT			75.4299	0.292395	12.7072	2.09577		2.09577	2.32915	0.0430582	0.142192	0.712963	3.24739	5.29916	0.0300406				99.8649				3.73876	4.8663		1.37853			37.0237	19.7038	156.533	40.4276	61.542	374.998	49.3425	2.75401	1096.6	88.3908	178.007	18.2152	68.578	12.6935	1.43067	11.469	1.89398	11.8929
Dawid Szymanowski	Heise	BP5-23-12-6	KT			75.7169	0.222709	12.1781	2.00124		2.00124	2.22409	0.0409464	0.108858	0.982714	3.19482	5.52877	0.0249673				100.131				3.06963	2.41616		0.923138			42.2815	17.1929	155.362	29.2227	58.5669	319.288	48.1551	2.67274	911.908	81.983	156.039	17.0022	61.319	11.7171	1.01554	10.8436	1.59534	10.6484
Dawid Szymanowski	Heise	BP4-19-12-2	KT			76.0144	0.228404	12.1445	2.04977		2.04977	2.27803	0.0420744	0.0991754	0.648146	3.30585	5.44363	0.0240425				99.8231				3.15201	1.23417		1.0037			35.7078	18.2906	158.369	23.0488	58.2273	311.673	47.0955	2.83044	857.733	82.0261	155.56	17.0253	60.6188	11.8488	1.13445	10.5164	1.67636	10.8021
Dawid Szymanowski	Heise	BP5-25-12-3	KT			75.8432	0.257432	12.2676	1.89546		1.89546	2.10653	0.0480806	0.178299	0.773297	3.54094	5.14162	0.0540907				99.8323				4.78259	5.45924		2.14078			66.464	25.2923	204.501	45.5512	73.1225	435.768	62.3539	2.4324	1331.03	96.7893	192.385	20.4127	72.8044	14.5772	1.55714	13.9312	2.13232	14.1578
Andrea Mancini	Heidarspordur	AC4				48.8088	0.999063	14.8655		12.2335	11.0077	12.2335	0.194041	8.31889	12.4873	1.85384	0.112444	0.0855771	0.0258878	0.0151065	-0.472973	100.494
Andrea Mancini	Heidarspordur	AC7				49.5189	2.02122	13.0071		16.6481	14.98	16.6481	0.246661	5.6662	10.0082	2.33079	0.333541	0.199725	0.0114283	0.0081202	-1.0136	100.138
Andrea Mancini	Heidarspordur	AC11				49.2555	2.01632	13.1388		16.4202	14.7749	16.4202	0.245377	5.89811	10.1409	2.32203	0.333874	0.204146	0.0159768	0.00881713	-1.06821	99.4387
Andrea Mancini	Heidarspordur	AC10				49.3171	2.05824	13.0628		16.3464	14.7085	16.3464	0.243084	5.85393	10.2155	2.34217	0.328761	0.208215	0.0161915	0.00773319	-0.796557	100.377
Andrea Mancini	Heidarspordur	AC5+6				48.3909	1.56799	14.8464		12.9267	11.6314	12.9267	0.199871	7.42022	12.2291	2.03769	0.195874	0.148904	0.0229463	0.013391	-6.44764	100.064
Andrea Mancini	Heidarspordur	AC9				49.2382	1.99377	13.2579		16.1973	14.5744	16.1973	0.241181	5.92502	10.2603	2.32639	0.330619	0.202994	0.0176397	0.0086957	0.380179	99.5102
Andrea Mancini	Heidarspordur	A28	Dacite			50.6263	0.979424	14.9229		11.8122	10.6286	11.8122	0.190471	7.33415	11.6418	2.10421	0.243603	0.116288	0.016747	0.0118382	-0.540575	99.7525		1018.45	17.1298	38.0868	247.453	102.882	49.2492	83.0159	113.013	65.3504	15.6328	4.71088	108.943	23.0999	86.4218	6.94538	0.314073	50.8925	6.10625	15.2237	2.02878	9.30787	2.91022	0.799087	3.71942	0.650764	4.13927
Andrea Mancini	Heidarspordur	A27	Dacite			65.1285	0.859502	15.3473		6.61248	5.94991	6.61248	0.115798	1.39357	4.78067	4.22264	1.33168	0.205642	0.000554426	0.0016768	0.594315	100.174		1141.59	17.345	11.7861	59.907	42.2029	15.5852	45.2934	40.972	71.1876	17.7157	28.1887	173.365	39.8653	312.44	17.4647	0.214043	286.552	31.026	59.41	7.65109	25.5371	6.03104	1.9483	5.32935	1.21023	6.06629
Andrea Mancini	Heidarspordur	A24	Dacite			65.0388	0.86298	15.3725		6.64555	5.97966	6.64555	0.116132	1.4086	4.79544	4.19877	1.35254	0.205233	0.000424333	0.00304477	0.53621	99.8865		481.036	4.27715	12.094	57.8526	11.6625	15.1357	18.1715	35.3134	62.0742	16.9342	26.1413	178.33	42.0513	329.304	18.0191	0.293318	286.142	30.5167	64.0152	7.68505	30.0092	6.51244	1.92156	6.87355	1.1101	6.8976
Andrea Mancini	Heidarspordur	A30	Dacite			64.9853	0.866805	15.3459		6.68191	6.01238	6.68191	0.117244	1.41695	4.81001	4.24484	1.32275	0.20643	0.000278275	0.00154296	0.172712	99.7918		420.232	5.4559	12.2291	63.243	17.4072	15.6641	14.5169	26.5789	57.4018	17.1295	27.3316	176.121	40.6397	319.981	18.4348	0.234209	288.643	29.8403	62.8877	7.43527	29.1802	5.70571	1.79074	6.37151	1.02021	7.05763
Andrea Mancini	Heidarspordur	A36	Dacite			64.8691	0.879914	15.2923		6.80079	6.11935	6.80079	0.118257	1.46218	4.85556	4.21216	1.30684	0.200436	0.000615192	0.00184917	0.283523	99.7825		401.172	3.50233	12.8291	66.494	13.8761	16.0021	7.72389	32.3205	57.1501	16.7479	26.0831	171.989	40.074	314.41	16.7542	0.26441	275.279	29.0349	59.6383	7.08171	28.3476	6.89741	1.72818	7.4475	1.05298	6.8781
Andrea Mancini	Heidarspordur	A45	Dacite			64.9493	0.879758	15.2724		6.76445	6.08665	6.76445	0.116835	1.44995	4.83418	4.21205	1.31714	0.201715	0.000321089	0.00184255	0	100.141		403.108	5.79587	12.2161	68.2493	23.0405	16.9308	158.68	31.4604	62.214	16.8125	27.1134	176.166	40.1244	322.299	17.683	0.259101	283.477	30.1842	63.2492	7.19883	30.4431	6.32973	1.611	7.0017	1.09024	6.9797
Andrea Mancini	Heidarspordur	A32	Dacite			64.8473	0.880001	15.3682		6.78815	6.10798	6.78815	0.118462	1.46733	4.81711	4.20091	1.30407	0.207059	5.81978e-05	0.00141877	0.567815	100.454		372.764	2.97767	13.0392	68.4013	13.6588	15.7358	7.53082	28.3624	59.4095	16.9106	26.0262	173.032	40.2604	323.15	17.7664	0.296475	280.936	29.6286	61.7223	7.14167	29.0891	5.91482	1.57699	7.01802	1.08226	7.22939
Andrea Mancini	Heidarspordur	A33	Dacite			64.9112	0.877883	15.3048		6.77052	6.09211	6.77052	0.117251	1.45512	4.84439	4.20201	1.31482	0.20043	8.78819e-05	0.00146654	0.353675	99.7856		387.931	5.98342	13.27	62.5347	34.6624	16.5713	6.07543	30.088	59.4498	17.4326	25.4542	175.659	39.8034	316.005	18.1982	0.220071	273.574	29.9581	61.9932	7.19952	28.3877	5.90131	1.69844	6.74398	0.994852	6.97278
Andrea Mancini	Heidarspordur	A44	Dacite			64.895	0.870742	15.4443		6.7036	6.0319	6.7036	0.11805	1.39541	4.79665	4.24474	1.32377	0.20583	0.000501387	0.00141232	0.63592	99.1109		1392.04	10.3551	12.2142	58.3525	43.6941	15.9635	46.9664	36.9263	58.7556	19.5376	27.8793	173.444	40.4293	320.701	18.2114	0.34546	285.391	29.953	58.5188	6.70283	30.5419	6.47629	2.22596	5.95791	1.06317	5.84345
Andrea Mancini	Heidarspordur	A38	Dacite			65.0071	0.877961	15.2709		6.761	6.08355	6.761	0.116862	1.45728	4.81031	4.18005	1.31444	0.201761	0.000364957	0.00197007	0.398954	100.118		413.247	3.97374	12.568	67.404	20.6374	15.8156	13.2834	44.7636	57.4557	17.4545	25.4916	170.088	40.1676	318.151	17.9404	0.222407	271.689	29.486	60.4575	7.15222	29.8289	5.88092	1.50325	6.78667	0.972026	6.72841
Andrea Mancini	Heidarspordur	A26	Dacite			65.1078	0.86082	15.31		6.6419	5.97638	6.6419	0.115841	1.41606	4.78644	4.19925	1.35714	0.202722	0.000364889	0.00167742	0.290398	100.137		1055.71	18.3877	11.1694	61.4185	38.5243	14.6226	31.1402	42.2803	65.096	18.0832	30.3115	177.552	40.8586	327.487	17.401	0.280283	307.486	29.9832	62.8481	7.79459	32.7206	7.80305	1.67379	8.23215	1.09122	7.36753
Andrea Mancini	Heidarspordur	A23	Dacite			64.9075	0.879956	15.3006		6.74633	6.07035	6.74633	0.117127	1.44757	4.85127	4.22659	1.32144	0.200218	0.000292629	0.00101912	0.0129024	99.8913		889.912	19.4431	13.5211	62.8973	39.6814	15.1609	43.7701	36.9657	50.792	17.1979	26.7479	171.45	39.4186	313.482	18.7519	0.359538	278.333	29.2537	58.3745	7.63329	28.3359	5.48574	2.3339	6.39146	0.804539	5.98761
Andrea Mancini	Heidarspordur	A21	Dacite			65.0815	0.860063	15.3804		6.61111	5.94868	6.61111	0.115739	1.40184	4.78523	4.21551	1.34098	0.203542	0.00121037	0.0029456	0.830404	100.225		421.862	3.42848	12.1449	61.4205	19.5061	15.4297	17.4799	41.2444	64.9411	17.3576	26.779	171.567	39.5591	306.63	17.8998	0.220601	278.716	28.8486	62.9941	7.03927	27.0764	6.24338	1.84418	6.8041	0.955073	6.58825
Andrea Mancini	Heidarspordur	A37	Dacite			64.8803	0.887976	15.3749		6.80949	6.12718	6.80949	0.120132	1.4566	4.75323	4.19561	1.31745	0.202222	0.000146317	0.00192361	0.618294	99.8901		417.762	2.71416	12.5045	65.627	14.694	15.8745	13.2212	40.5862	58.9983	17.189	26.0921	171.164	40.1106	308.078	17.3714	0.236834	280.45	29.0958	60.8532	7.00402	29.5081	6.01031	1.86122	6.5029	0.975059	6.74385
Andrea Mancini	Heidarspordur	A43	Dacite			65.2319	0.851639	15.3095		6.57693	5.91792	6.57693	0.116087	1.37303	4.75657	4.21716	1.35902	0.206155	0.000351037	0.00165551	0.333596	99.925		452.733	4.84989	12.64	58.7391	15.6801	16.5898	12.141	32.2131	59.8582	18.3859	26.5851	174.848	41.1274	315.733	17.6089	0.246167	285.022	30.6756	63.7181	7.17019	30.1683	6.32318	1.6821	7.0708	1.11177	6.82439
Andrea Mancini	Heidarspordur	A40	Dacite			64.8846	0.880132	15.3641		6.78485	6.10501	6.78485	0.117552	1.44679	4.81963	4.17761	1.31517	0.205967	0.00121881	0.00235247	0.988253	99.5306		531.155	4.11575	12.8608	66.8749	29.4373	15.9811	17.2643	41.6521	57.6905	17.4339	26.7517	172.052	39.5792	314.426	18.1557	0.272586	275.635	29.2862	59.7543	7.22218	29.8792	5.41157	1.7067	6.15273	0.935934	6.90208
Andrea Mancini	Heidarspordur	A22	Dacite			65.1911	0.847833	15.3761		6.54243	5.88688	6.54243	0.115113	1.36034	4.76068	4.24817	1.34933	0.206203	0.000160929	0.00257301	0.102219	99.9017		872.287	14.8239	12.2279	58.3809	33.3049	21.048	36.4027	41.446	72.2581	16.7513	28.0489	174.646	40.0355	323.923	17.5474	0.358146	292.154	30.0668	62.1139	7.11824	28.7236	7.59862	1.46439	6.5235	0.87904	5.90467
Andrea Mancini	Heidarspordur	A20	Dacite			65.1299	0.854041	15.3185		6.59448	5.93371	6.59448	0.116414	1.39095	4.78704	4.25314	1.3488	0.202722	0.0012761	0.00272014	0.4296	99.644		373.271	2.37709	12.4457	57.4756	15.2767	15.0545	13.063	40.8239	58.2661	19.3629	26.5931	175.322	41.1676	318.395	17.5545	0.295965	276.887	29.9159	60.8705	7.11365	28.9473	7.18196	1.69263	5.57727	1.05412	7.23675
Andrea Mancini	Heidarspordur	A4	Basalt			50.4091	1.07704	15.3126		12.2679	11.0387	12.2679	0.204668	7.03976	11.1351	2.12166	0.26546	0.13577	0.0186736	0.0122614	1.23919	98.6965
Andrea Mancini	Heidarspordur	A48	Basalt			48.8098	1.02266	14.7476		12.7852	11.5041	12.7852	0.202733	8.03444	12.2589	1.91149	0.112852	0.0888831	0.0124361	0.0130135	-0.394053	100.131
Andrea Mancini	Heidarspordur	A53	Basalt			50.2771	1.03739	14.6576		12.3937	11.1519	12.3937	0.199076	7.40681	11.5764	2.0988	0.21008	0.115044	0.0171359	0.0109223	0.310318	99.962
Andrea Mancini	Heidarspordur	A60	Basalt			56.3072	1.27392	15.324		10.7868	9.70601	10.7868	0.175851	3.86072	7.83935	3.4151	0.733378	0.271769	0.00512572	0.00670047	-0.517241	100.085
Andrea Mancini	Heidarspordur	A47	Basalt			54.6857	1.18508	15.3251		10.8456	9.75887	10.8456	0.178861	4.92119	8.9131	3.07562	0.605531	0.249807	0.00633825	0.00808694	-0.817996	100.077
Andrea Mancini	Heidarspordur	A49	Basalt			48.7941	0.946441	14.9946		12.2183	10.9941	12.2183	0.195184	8.13472	12.752	1.74853	0.100642	0.0792936	0.023847	0.0122765	0.36483	98.3685
Andrea Mancini	Heidarspordur	A19	Basalt			50.556	2.01104	13.2948		17.539	15.7816	17.539	0.248128	4.29921	8.63945	2.73841	0.419216	0.249128	0.00124296	0.00426512	-0.43573	99.9485
Andrea Mancini	Heidarspordur	A1	Basalt			54.1012	1.3035	15.2721		11.8205	10.6361	11.8205	0.185929	4.77817	8.81762	2.93188	0.565783	0.213918	0.0030827	0.00628382	-0.163389	100.038
Andrea Mancini	Heidarspordur	A65	Basalt			49.5342	1.01537	14.7708		12.4293	11.1839	12.4293	0.197877	7.76517	12.0955	1.90382	0.154904	0.0999378	0.0218513	0.0113692	0.0596552	100.062
Andrea Mancini	Heidarspordur	A52	Basalt			56.2255	1.28642	15.3392		10.9142	9.82061	10.9142	0.174309	3.94591	7.82965	3.29659	0.733934	0.245664	0.00347133	0.00516263	0.110872	98.1015
Andrea Mancini	Heidarspordur	A11	Basalt			48.6632	0.995565	14.9124		12.3342	11.0983	12.3342	0.195701	8.33484	12.6011	1.73622	0.10337	0.0822947	0.0264026	0.0146993	0.00632911	99.642
Andrea Mancini	Heidarspordur	A57	Basalt			48.2307	0.902614	15.6884		11.3288	10.1937	11.3288	0.182529	8.81854	12.8663	1.75207	0.101293	0.0822381	0.0274691	0.0190921	0.541752	99.7104
Andrea Mancini	Heidarspordur	A67	Basalt			49.016	1.07878	14.9562		12.7118	11.4381	12.7118	0.205576	7.87277	12.1769	1.72644	0.123745	0.0987964	0.0206968	0.0123434	0.442035	100.206
Andrea Mancini	Heidarspordur	A16	Basalt			49.9611	1.14616	14.9866		12.5111	11.2575	12.5111	0.199245	7.2372	11.4415	2.13433	0.229433	0.126792	0.0142221	0.0123313	-0.589971	99.3754
Andrea Mancini	Heidarspordur	A68	Basalt			50.0004	1.01315	14.8782		12.1789	10.9585	12.1789	0.194605	7.57755	11.8819	1.94805	0.187583	0.10934	0.0191035	0.011182	-0.279263	99.6892
Andrea Mancini	Heidarspordur	A63	Basalt			49.1131	0.999923	14.8061		12.3687	11.1293	12.3687	0.197787	7.99539	12.4426	1.81804	0.127862	0.0978945	0.0198704	0.0128132	0.193594	100.108
Andrea Mancini	Heidarspordur	A58	Basalt			49.5391	2.16999	13.9533		17.942	16.1442	17.942	0.26142	4.57281	8.40424	2.508	0.386003	0.254272	0.00383573	0.00505489	0.862782	97.9267
Andrea Mancini	Heidarspordur	A62	Basalt			49.1827	1.01654	14.9052		12.3714	11.1318	12.3714	0.195911	7.96338	12.2664	1.84316	0.13294	0.0899591	0.0196636	0.0127448	0.566271	100.045
Andrea Mancini	Heidarspordur	A61	Basalt			56.0811	1.2932	15.401		10.9455	9.8488	10.9455	0.17858	3.91672	7.83946	3.34687	0.713317	0.274893	0.00472155	0.00455768	-0.0959175	99.6752
Andrea Mancini	Heidarspordur	A15	Basalt			51.31	1.35092	14.9112		13.156	11.8377	13.156	0.210143	5.90502	9.86572	2.67782	0.370252	0.232158	0.00266185	0.00821332	-0.536628	99.9319
Andrea Mancini	Heidarspordur	A51	Basalt			49.1963	1.06837	14.7818		12.5563	11.2982	12.5563	0.200571	7.84243	12.2328	1.83336	0.149168	0.104821	0.0212273	0.0127743	-0.122994	99.2167
Andrea Mancini	Heidarspordur	A42	Basalt			49.4325	1.01487	14.8706		12.3127	11.079	12.3127	0.195904	7.76751	12.2046	1.90754	0.156522	0.106031	0.0183455	0.0128758	0.0877303	99.0279
Andrea Mancini	Heidarspordur	A54	Basalt			50.1401	1.92583	13.2831		15.9806	14.3794	15.9806	0.243124	5.51822	9.95902	2.37374	0.377297	0.18764	0.005942	0.00532749	0.789344	99.1262
Andrea Mancini	Heidarspordur	A17	Basalt			49.8537	1.86133	13.4625		15.8474	14.2595	15.8474	0.242695	5.68226	10.1601	2.35775	0.34599	0.174499	0.00580438	0.00602351	0.745707	99.7138
Andrea Mancini	Heidarspordur	A14	Basalt			51.5071	1.28831	14.9019		12.4861	11.235	12.4861	0.200984	6.07172	10.2853	2.62585	0.384884	0.228117	0.0100903	0.00951409	0	99.5105
Andrea Mancini	Heidarspordur	A13	Basalt			48.8405	1.01455	14.8767		12.5311	11.2755	12.5311	0.200305	8.10636	12.468	1.71862	0.113173	0.093142	0.0240354	0.0135857	-0.173935	99.8476
Alina Fiedrich	Adamello	AF1	tonalite/diorite			62.6701	0.693388	17.4578		5.84427	5.25868	5.84427	0.119067	2.28828	5.98435	2.6705	2.1482	0.124069								16.6867	99.4639	52.3824	12.0626	D.L.	7.5246	55.5654	16.3914	93.2098	230.17	21.7425	142.522	9.96679	5.49611	301.619	16.2835	34.3188	4.40234	17.7602	3.80739	1.01356	3.61002	0.560597	3.71732
Alina Fiedrich	Adamello	AF10	tonalite/diorite			62.1363	0.752895	17.0876		6.38311	5.74352	6.38311	0.130982	2.46765	5.94417	2.55464	2.41066	0.131982								20.4725	107.312	D.L.	12.042	D.L.	12.4352	52.7148	17.3482	98.0871	223.686	25.1603	133.991	11.8671	4.49527	334.085	20.1447	41.6716	5.19312	21.8863	4.88011	1.06035	4.40366	0.701681	4.58018
Alina Fiedrich	Adamello	AF11	tonalite/diorite			62.9447	0.715576	16.8884		6.09288	5.48237	6.09288	0.122756	2.31739	5.80146	2.60482	2.38525	0.126748								17.85	88.6135	57.8604	10.5226	39.4187	17.526	53.8611	17.0007	96.0283	219.537	24.3515	137.332	11.1918	4.09709	309.577	18.4954	37.0216	4.51802	17.5149	4.43299	1.04368	3.69766	0.663514	4.37529
Alina Fiedrich	Adamello	AF12	tonalite/diorite			63.4037	0.739401	16.7058		5.99257	5.39211	5.99257	0.117541	2.33976	5.49026	2.37392	2.71549	0.121559								17.0059	89.884	52.8458	11.734	D.L.	12.0912	46.8211	16.4914	103.529	220.338	22.3137	126.085	9.96802	4.61029	375.728	40.4752	73.7522	7.98717	27.798	4.60991	1.1382	4.26171	0.605094	3.90218
Alina Fiedrich	Adamello	AF13	tonalite/diorite			62.5367	0.71468	17.1047		6.01635	5.41351	6.01635	0.12137	2.38979	5.97673	2.51918	2.49661	0.123878								19.2751	98.6629	64.398	12.5498	60.1609	14.6163	49.7986	16.6561	95.8124	229.254	26.3625	132.271	10.1193	4.64719	352.123	20.33	42.2761	5.13784	20.2519	4.44115	1.11988	4.1802	0.726214	4.49914
Alina Fiedrich	Adamello	AF14	tonalite/diorite			62.1792	0.604661	17.5132		5.64884	5.08282	5.64884	0.121932	2.48061	6.12557	3.06328	2.07784	0.184896								13.6471	108.087	D.L.	13.1923	D.L.	11.3194	46.8326	14.5742	83.0534	388.482	17.9977	132.216	14.3993	4.0128	578.588	15.5854	29.7154	3.77098	16.2309	3.70472	1.002	3.65072	0.477213	3.12592
Alina Fiedrich	Adamello	AF15	tonalite/diorite			64.1359	0.52577	17.073		4.93645	4.44182	4.93645	0.109743	2.14299	5.75952	3.04587	2.10707	0.163617								14.1596	95.0807	63.997	11.1218	D.L.	15.8401	40.8017	15.5739	77.965	379.724	16.8154	122.26	12.9614	3.39628	581.31	47.6416	81.9439	8.18372	27.2727	4.54468	1.02111	3.5005	0.51627	2.91229
Alina Fiedrich	Adamello	AF16b	tonalite/diorite			67.6606	0.313548	17.5597		2.55332	2.29748	2.55332	0.0549209	1.05648	5.36827	3.27129	2.07801	0.0838792								4.95651	50.5719	D.L.	7.82898	D.L.	10.8353	14.0496	12.7693	63.3341	398.647	5.96185	65.7052	8.20119	2.29148	509.472	7.11763	11.4816	1.25205	4.78441	1.05007	0.766685	1.09257	0.175153	0.958497
Alina Fiedrich	Adamello	AF2	tonalite/diorite			63.2373	0.69891	17.2291		5.73605	5.1613	5.73605	0.109829	2.23252	5.86984	2.53505	2.22753	0.123807								16.7956	95.1926	D.L.	11.7042	D.L.	9.2972	59.2051	18.3727	92.4699	228.933	19.3419	146.211	10.2159	4.28591	342.139	25.4123	48.4914	5.34919	19.4679	4.10256	1.02443	4.15217	0.547363	3.43205
Alina Fiedrich	Adamello	AF3	tonalite/diorite			62.5828	0.712508	17.401		5.93191	5.33753	5.93191	0.120917	2.30441	5.92791	2.6032	2.29642	0.118918								16.9103	96.6886	D.L.	11.3661	D.L.	8.63458	52.9796	16.9678	91.2679	223.682	19.5564	124.669	10.3426	4.31634	310.925	17.2335	34.9548	4.03424	15.6274	3.74178	0.976016	3.20372	0.495071	3.21223
Alina Fiedrich	Adamello	AF4	tonalite/diorite			61.8733	0.754589	17.4873		6.29024	5.65996	6.29024	0.120774	2.47537	6.01176	2.52029	2.32865	0.137742								17.1701	101.699	D.L.	12.86	D.L.	10.241	48.9644	16.9878	92.9055	227.016	22.6842	145.082	11.2901	4.12301	347.639	10.8455	24.3344	3.44795	14.9033	3.4869	1.05159	3.80052	0.61089	3.5909
Alina Fiedrich	Adamello	AF8	tonalite/diorite			62.0361	0.850698	16.5337		7.03124	6.32671	7.03124	0.135792	2.71385	5.50358	2.34341	2.69987	0.151768								17.8694	109.694	0	13.566	0	10.1721	67.5481	19.0817	117.073	207.047	26.0988	169.363	12.7619	6.03099	381.87	42.1644	83.5331	8.71891	30.7903	5.90896	1.07362	4.68463	0.726777	4.53287
Alina Fiedrich	Adamello	AF9	tonalite/diorite			62.2028	0.764952	17.3752		6.23745	5.61246	6.23745	0.119836	2.44265	6.01276	2.5565	2.15305	0.134815								16.0978	115.307	61.8359	12.7165	D.L.	15.6829	58.1469	18.3296	101.594	221.896	18.9599	148.763	10.7593	4.61269	291.517	33.9863	62.2362	6.56313	22.6961	3.97233	1.03994	3.45079	0.53735	3.29291
Alina Fiedrich	Adamello	AV1a	tonalite/diorite			53.8817	0.86172	19.5415		8.19959	7.37799	8.19959	0.218556	3.05978	9.22835	3.97051	0.740189	0.298076								12.677	187.337	0	17.1442	22.8605	14.9673	53.683	19.1155	11.8052	512.663	21.7103	69.6789	7.27985	0.145878	233.144	21.9863	42.8486	5.19497	21.028	4.36545	1.45075	4.22238	0.619784	4.02138
Alina Fiedrich	Adamello	AV2	tonalite/diorite			59.0812	0.744025	17.9431		6.5191	5.86588	6.5191	0.167118	2.94307	7.64389	3.62656	1.11328	0.218654								13.4952	149.107	0	15.5737	20.0839	13.7013	49.8312	18.306	27.3315	445.828	18.8056	127.395	8.43564	0.619424	337.962	34.6448	58.6276	6.00466	20.9749	3.72503	1.17248	3.55978	0.512438	3.39639
Alina Fiedrich	Adamello	AV3b	tonalite/diorite			56.0798	0.840952	18.7398		7.48527	6.73525	7.48527	0.164578	3.60867	8.51288	3.09486	1.26444	0.208733								22.0534	197.228	11.8495	18.6995	0	25.8514	56.6771	18.1448	39.2116	441.046	20.8661	114.996	8.90422	0.810186	324.853	22.7022	44.0411	5.14	20.1794	4.13423	1.14196	3.77152	0.596833	3.79021
Alina Fiedrich	Adamello	AV3c	tonalite/diorite			54.9734	0.878417	18.9932		7.85092	7.06426	7.85092	0.182464	3.80382	8.88089	3.10886	1.10974	0.218358								23.7837	204.972	0	18.0251	9.11648	26.1008	60.1377	19.7046	34.2476	447.274	24.5196	112.771	10.1069	0.856705	296.323	27.0839	53.5526	6.48393	24.1033	5.0096	1.30109	4.46195	0.699759	4.29182
Alina Fiedrich	Adamello	AV4	tonalite/diorite			56.859	0.783889	18.8925		7.05901	6.3517	7.05901	0.170411	2.88796	8.57667	3.49442	1.0365	0.239577								12.3529	176.504	67.5595	16.5229	37.6448	19.4811	50.2264	17.7335	20.7167	511.13	18.3944	80.9127	7.98813	0.490045	347.876	27.52	48.0226	5.19865	19.7323	3.77613	1.20716	3.39939	0.534868	3.2074
Alina Fiedrich	Adamello	SD2	tonalite/diorite			55.985	0.885772	18.2465		7.70541	6.93333	7.70541	0.173347	3.62325	8.36874	3.56713	1.17134	0.273547								17.6589	205.316	48.4663	18.6179	32.2165	16.2955	56.6245	18.1252	32.1028	517.005	22.7878	121.133	13.3002	0.913361	317.966	29.6859	57.2379	6.45482	24.767	4.6699	1.43978	4.18924	0.664998	4.1127
Alina Fiedrich	Adamello	SD3a	tonalite/diorite			55.0976	0.887767	18.9677		7.49291	6.74212	7.49291	0.187373	3.28754	8.22537	4.04104	1.51401	0.298594								15.5991	200.084	D.L.	17.3735	51.1187	19.6575	53.7939	18.8079	31.4867	645.785	26.2713	146.04	14.2887	0.44697	333.952	31.0657	61.0188	7.09921	26.5187	5.19484	1.49954	4.68484	0.711557	4.52211
Alina Fiedrich	Adamello	SD3b	tonalite/diorite			59.7806	0.726235	17.7041		6.2917	5.66127	6.2917	0.145247	2.70961	7.28839	3.87459	1.26615	0.213363								14.3311	167.882	50.9212	15.2359	55.0392	16.8377	44.7181	16.5909	26.7786	612.75	19.6102	120.942	9.91294	0.546143	325.564	21.582	42.4298	5.06505	19.0025	3.94329	1.13852	3.64265	0.520256	3.26742
Alina Fiedrich	Adamello	SD3c	tonalite/diorite			55.1526	0.874003	19.0081		7.49231	6.74158	7.49231	0.183842	3.21271	8.23572	4.06361	1.49083	0.286311								16.6475	203.599	76.8027	17.5189	31.4315	20.6355	52.0279	20.1992	31.5556	641.762	26.1868	134.973	14.0418	0.503434	315.291	28.6117	57.9784	6.76641	26.2106	4.86871	1.45628	4.34093	0.667533	4.47337
Alina Fiedrich	Adamello	VA2	tonalite/diorite			60.0479	0.727828	18.2741		6.19157	5.57117	6.19157	0.135714	2.76856	6.75252	3.03999	1.86481	0.197036								14.4671	139.835	39.0737	13.5531	D.L.	13.1594	51.8689	17.1308	63.5888	391.713	20.0304	136.329	10.5142	2.05052	435.84	35.946	64.9341	6.99521	24.7279	4.53189	1.16487	3.88826	0.593531	3.54211
Alina Fiedrich	Adamello	VA3	tonalite/diorite			60.2552	0.719453	18.3732		6.00382	5.40224	6.00382	0.133641	2.83561	6.59767	2.94916	1.93127	0.200965								15.0424	134.745	0	13.26	12.6616	4.88678	43.6757	18.17	68.4609	380.243	19.0347	130.612	10.167	1.80766	440.061	47.5564	85.0389	8.93022	29.7984	4.93602	1.11593	4.18443	0.581787	3.62216
Olivier Bachmann	Kos Plateau Tuff	KPT04_35	Xtal-poor pum.	B		74.68	0.21	14.07		1.33	1.19673	1.33	0.06	0.49	1.68	3.54	3.92	0.02			2.11						11	7		3		23	14	110	152	13	83	18		874	29	51
Olivier Bachmann	Kos Plateau Tuff	KPT05-11	Xtal-poor D	D		75.07	0.18	13.8		1.25	1.12475	1.25	0.06	0.4	1.3	3.85	4.02	0.07			3.21						8	15		7		25	14	116	156	12	79	19		876	47	45
Olivier Bachmann	Kos Plateau Tuff	KPT05-8	Xtal-poor	B		74.01	0.2	13.61		1.42	1.27772	1.42	0.06	0.78	2.1	3.79	3.99	0.05			2.12						12	8		5		28	12	112	152	13	84	18		836	26	45
Olivier Bachmann	Kos Plateau Tuff	KPT06-43a	Big xtalpoor	B		74.6	0.19	13.73		1.36	1.22373	1.36	0.06	0.47	1.77	3.7	4.07	0.05			2.1						12	4		4		24	14	112	156	13	84	19		902	27	49
Olivier Bachmann	Kos Plateau Tuff	KPT06-43b	Big xtalpoor	B		74.57	0.19	13.75		1.34	1.20573	1.34	0.06	0.47	1.76	3.73	4.08	0.05			2.29						11	4		4		23	14	113	156	13	85	19		892	29	50
Olivier Bachmann	Kos Plateau Tuff	KPT04_3	Pumice	D		75.74	0.2	13.65		1.24	1.11575	1.24	0.05	0.37	1.38	3.73	3.61	0.02			2.39						8	<2		3		23	14	104	145	12	83	18		701	25	44
Olivier Bachmann	Kos Plateau Tuff	KPT04_5	Pumice	D		74.14	0.2	14.65		1.19	1.07076	1.19	0.05	0.35	1.52	4.11	3.77	0.02			2.49						6	5		3		19	14	105	163	12	70	17		689	23	40
Olivier Bachmann	Kos Plateau Tuff	KPT05-12	Frothy, D	D		74.48	0.18	14.07		1.23	1.10675	1.23	0.06	0.36	1.31	4.18	4.06	0.07			3.38						7	3		4		22	14	116	143	13	71	20		615	39	28
Olivier Bachmann	Kos Plateau Tuff	KPT05-30	Frothy, D	D		73.98	0.18	14.39		1.31	1.17874	1.31	0.06	0.35	1.39	4.32	3.97	0.04			3.18						5	14		2		20	14	117	148	14	78	20		520	41	44
Olivier Bachmann	Kos Plateau Tuff	KPT05-30	Frothy pumice	D		73.76	0.2	14.25		1.49	1.3407	1.49	0.06	0.4	1.34	4.34	4.11	0.05			2.64						10	7		2		22	13	120	145	14	99	20		658	26	44
Olivier Bachmann	Kos Plateau Tuff	KPT05-33	Frothy pumice	D		74.9	0.18	13.85		1.22	1.09776	1.22	0.06	0.37	1.32	4.15	3.91	0.04			2.75						7	<2		15		23	12	115	142	13	82	20		598	27	43
Olivier Bachmann	Kos Plateau Tuff	KPT05-34	Frothy pumice	D		74.89	0.18	13.64		1.27	1.14275	1.27	0.06	0.4	1.34	4.09	4.08	0.04			2.34						10	3		3		23	14	114	156	13	83	18		901	24	45
Olivier Bachmann	Kos Plateau Tuff	KPT05-35	Frothy pumice	D		74.05	0.18	14.41		1.23	1.10675	1.23	0.06	0.37	1.46	4.32	3.88	0.05			2.53						7	<2		6		22	14	113	164	12	73	19		688	25	41
Olivier Bachmann	Kos Plateau Tuff	KPT05-7	Tube, B	B		74.96	0.18	13.74		1.29	1.16074	1.29	0.06	0.38	1.31	3.97	4.09	0.04			2.77						6	<2		3		22	14	113	141	13	78	19		597	49	36
Olivier Bachmann	Kos Plateau Tuff	KPT04_4	Pumices	B		74.5	0.21	14.47		1.32	1.18774	1.32	0.06	0.36	1.47	3.87	3.73	0.02			2.45						8	2		6		24	14	118	152	13	81	19		607	24	44
Olivier Bachmann	Kos Plateau Tuff	KPT04_19	Pumice	E		75.03	0.2	14.13		1.21	1.08876	1.21	0.05	0.32	1.34	3.49	4.19	0.03			2.27						8	3		7		21	14	114	148	13	81	18		904	25	47
Olivier Bachmann	Kos Plateau Tuff	KPT04_21	Pumice	E		75.51	0.21	13.73		1.3	1.16974	1.3	0.06	0.37	1.37	3.52	3.88	0.05			2						9	<2		14		24	13	117	145	12	85	18		795	25	44
Olivier Bachmann	Kos Plateau Tuff	KPT04_23	Pumice	E		75.67	0.21	13.68		1.24	1.11575	1.24	0.05	0.34	1.36	3.45	3.97	0.03			1.79						8	23		3		21	13	106	146	13	77	18		776	26	47
Olivier Bachmann	Kos Plateau Tuff	KPT04_24	Pumice	E		75.18	0.21	13.97		1.28	1.15174	1.28	0.06	0.34	1.36	3.36	4.21	0.02			1.74						8	<2		3		23	14	115	144	13	85	19		727	32	51
Olivier Bachmann	Kos Plateau Tuff	KPT04_28	Pumice	E		74.39	0.2	14.55		1.24	1.11575	1.24	0.06	0.34	1.36	3.75	4.08	0.01			2.41						7	<2		4		20	14	113	149	13	80	19		817	25	46
Olivier Bachmann	Kos Plateau Tuff	KPT04_40	Pumice	E		73.38	0.22	14.29		1.36	1.22373	1.36	0.06	0.53	1.65	4.09	4.38	0.03			3.4						7	<2		2		20	14	114	147	13	82	19		713	24	48
Olivier Bachmann	Kos Plateau Tuff	KPT04_10	Pumice	E		75.8	0.18	13.79		0.96	0.863808	0.96	0.06	0.18	0.93	3.59	4.5	0.01			3.29						3	<2		3		23	13	111	110	12	90	18		888	37	61
Olivier Bachmann	Kos Plateau Tuff	KPT04_17	Pumice	Top of E		75.03	0.2	14.15		1.24	1.11575	1.24	0.05	0.34	1.43	3.75	3.78	0.02			2.42						9	<2		8		21	14	108	151	13	83	18		606	26	44
Olivier Bachmann	Kos Plateau Tuff	KPT05-15	Pumice	F		76.25	0.18	13.1		1.2	1.07976	1.2	0.06	0.34	1.13	3.59	4.14	0.03			2.86						7	3		8		21	14	114	126	14	76	19		613	35	39
Olivier Bachmann	Kos Plateau Tuff	KPT04_12	Pumice w/inc.	E		74.41	0.2	14.55		1.25	1.12475	1.25	0.05	0.32	1.38	3.4	4.43	0			2.12						8	<2		10		26	14	112	153	13	85	19		859	25	49
Olivier Bachmann	Kos Plateau Tuff	KPT04_36	Banded pumice	E		71.75	0.28	14.72		1.87	1.68263	1.87	0.06	0.9	2.95	3.64	3.82	0.01			2.28						21	20		7		29	14	101	194	14	90	18		796	26	47
Olivier Bachmann	Kos Plateau Tuff	KPT05-3	Banded, E	E		71.29	0.34	14.55		2.41	2.16852	2.41	0.07	1.03	2.88	3.64	3.7	0.09			2.43						32	5		10		31	15	97	226	15	95	18		734	30	40
Olivier Bachmann	Kos Plateau Tuff	KPT05-14	Banded	Block		72.52	0.25	14.52		1.75	1.57465	1.75	0.06	0.8	2.11	3.82	4.1	0.07			2.87						17	5		12		25	14	103	185	14	83	18		762	41	33
Olivier Bachmann	Kos Plateau Tuff	KPT05-26	Grey, Xtal-poor, B	B		73.59	0.19	13.85		1.34	1.20573	1.34	0.06	0.7	2.16	3.91	4.15	0.05			3.26						9	3		3		30	13	105	149	12	78	17		791	24	47
Olivier Bachmann	Kos Plateau Tuff	KPT04_8	Granitoid	Ebx		73.52	0.2	15.04		1.15	1.03477	1.15	0.03	0.32	1.38	4.14	4.16	0.03			0.1						8	11		2		11	14	103	163	11	76	16		1108	18	41
Olivier Bachmann	Kos Plateau Tuff	KPT04_15	Granitoid	E		76.13	0.17	13.69		0.84	0.755832	0.84	0.03	0.2	0.87	3.65	4.42	0.01			0.07						5	<2		<2		7	14	100	92	16	76	17		723	16	33
Olivier Bachmann	Kos Plateau Tuff	KPT04_20	Granitoid	E		73.26	0.22	15.17		1.25	1.12475	1.25	0.05	0.39	1.47	4.27	3.91	0.01			0.19						9	<2		6		14	15	113	169	13	83	18		1068	24	47
Olivier Bachmann	Kos Plateau Tuff	KPT04_29	Granitoid	E		76.23	0.17	13.43		0.82	0.737836	0.82	0.02	0.22	0.71	3.58	4.78	0.04			0.07						6	<2		2		7	13	100	58	13	59	22		518	17	29
Olivier Bachmann	Kos Plateau Tuff	KPT04_37	Granitoid	Ebx		74.72	0.19	14.4		1.11	0.998778	1.11	0.03	0.29	1.26	3.89	4.09	0.03			0.11						9	<2		2		12	14	119	143	11	73	14		959	23	42
Olivier Bachmann	Kos Plateau Tuff	KPT05-4	Granitoid	E		77.18	0.11	12.8		0.56	0.503888	0.56	0.02	0.13	0.56	3.69	4.92	0.03			0.09						<2	4		<2		5	14	115	46	13	47	23		409	17	14
[truncated: 22 more columns]

## Sheet: (c) plag nat EPMA defocused
				original data													charge-based recalculation
				wt% oxides													moles elements													positive charges														apfu
				60.084	61.979	56.077	94.195	71.844	101.961	79.865	103.619	70.937	40.304	153.329			1	2	1	2	1	2	1	1	1	1	1			4	1	2	1	2	3	4	2	2	2	2
No.	Comment	date		SiO2	Na2O	CaO	K2O	FeO	Al2O3	TiO2	SrO	MnO	MgO	BaO	Total		Si	Na	Ca	K	Fe	Al	Ti	Sr	Mn	Mg	Ba	Total		Si	Na	Ca	K	Fe	Al	Ti	Sr	Mn	Mg	Ba	Total	oxygens		Si	Na	Ca	K	Fe	Al
1	H103.1	2017-11-15		43.46	0.3023	19.64	0.0597	0.0615	36.82	0.0039	0.0548			0.0468	100.449		0.723321	0.00975492	0.350233	0.00126758	0.000856021	0.722237	4.88324e-05	0.000528861	0	0	0.000305226	1.80855		2.89328	0.00975492	0.700465	0.00126758	0.00171204	2.16671	0.00019533	0.00105772	0	0	0.000610452	5.77506	2.88753		2.00399	0.0270263	0.970332	0.00351188	0.00237164	2.00098
2	H103.2	2017-11-15		43.59	0.3224	19.49	0.0623	0.0706	36.7	0	0.0168			0	100.252		0.725484	0.0104035	0.347558	0.00132279	0.000982685	0.719883	0	0.000162132	0	0	0	1.8058		2.90194	0.0104035	0.695116	0.00132279	0.00196537	2.15965	0	0.000324265	0	0	0	5.77072	2.88536		2.01149	0.028845	0.963645	0.00366759	0.00272461	1.99596
3	H103.3	2017-11-15		43.55	0.3116	19.61	0.0668	0.0714	36.91	0.0239	0.0351			0	100.579		0.724819	0.010055	0.349698	0.00141833	0.00099382	0.724002	0.000299255	0.000338741	0	0	0	1.81162		2.89927	0.010055	0.699395	0.00141833	0.00198764	2.17201	0.00119702	0.000677482	0	0	0	5.78601	2.89301		2.00433	0.027805	0.967016	0.00392211	0.0027482	2.00208
4	MCL.1	2017-11-15		64.53	1.2752	0	15.28	0.0047	19.1	0.0182	0.0398			0.3264	100.574		1.074	0.0411494	0	0.324433	6.54195e-05	0.374653	0.000227885	0.000384099	0	0	0.00212876	1.81704		4.29599	0.0411494	0	0.324433	0.000130839	1.12396	0.000911538	0.000768199	0	0	0.00425751	5.7916	2.8958		2.96705	0.11368	0	0.896287	0.00018073	1.03503
5	MCL.2	2017-11-15		64.42	1.2199	0.0091	15.33	0.0036	19.08	0.0085	0.0124			0.3002	100.384		1.07217	0.0393649	0.000162277	0.325495	5.01086e-05	0.374261	0.00010643	0.000119669	0	0	0.00195788	1.81368		4.28866	0.0393649	0.000324554	0.325495	0.000100217	1.12278	0.000425718	0.000239338	0	0	0.00391576	5.78131	2.89066		2.96726	0.108944	0.000449108	0.90082	0.000138677	1.03578
6	MCL.3	2017-11-15		64.42	1.2293	0.0278	15.27	0.0103	18.97	0	0.0011			0.2641	100.192		1.07217	0.0396683	0.000495747	0.324221	0.000143366	0.372103	0	1.06158e-05	0	0	0.00172244	1.81053		4.28866	0.0396683	0.000991494	0.324221	0.000286732	1.11631	0	2.12316e-05	0	0	0.00344488	5.77361	2.8868		2.97122	0.10993	0.00137383	0.898492	0.000397301	1.03118
7	MCL.4	2017-11-15		64.31	1.281	0.0086	15.32	0.0117	19.06	0.001	0.0509			0.2019	100.245		1.07033	0.0413366	0.000153361	0.325283	0.000162853	0.373868	1.25211e-05	0.000491223	0	0	0.00131678	1.81296		4.28134	0.0413366	0.000306721	0.325283	0.000325706	1.12161	5.00845e-05	0.000982445	0	0	0.00263355	5.77386	2.88693		2.96601	0.114548	0.000424979	0.901394	0.000451283	1.03603
8	MCL.5	2017-11-15		64.34	1.2115	0.0056	15.22	0.0089	19.07	0	0			0.2712	100.127		1.07083	0.0390939	9.98627e-05	0.323159	0.00012388	0.374065	0	0	0	0	0.00176875	1.80914		4.28334	0.0390939	0.000199725	0.323159	0.000247759	1.12219	0	0	0	0	0.00353749	5.77177	2.88588		2.96847	0.108373	0.000276831	0.895835	0.000343408	1.03695
9	H021.1	2017-11-15		67.7	11.98	0	0.0141	0.0102	20.03	0.0023	0.0043			0	99.7409		1.12676	0.386583	0	0.000299379	0.000141974	0.392895	2.87986e-05	4.14982e-05	0	0	0	1.90675		4.50702	0.386583	0	0.000299379	0.000283949	1.17869	0.000115194	8.29964e-05	0	0	0	6.07307	3.03654		2.96853	1.01848	0	0.000788738	0.000374043	1.03511
10	H021.2	2017-11-15		67.75	11.74	0.0075	0.0222	0	20	0.0013	0.01			0	99.5311		1.12759	0.378838	0.000133745	0.000471363	0	0.392307	1.62775e-05	9.65074e-05	0	0	0	1.89945		4.51035	0.378838	0.000267489	0.000471363	0	1.17692	6.51099e-05	0.000193015	0	0	0	6.06711	3.03355		2.97364	0.999061	0.000352708	0.00124306	0	1.03458
11	H021.3	2017-11-15		67.42	11.84	0	0.0126	0.0115	20.18	0.0037	0			0.005	99.4728		1.1221	0.382065	0	0.00026753	0.000160069	0.395838	4.63282e-05	0	0	0	3.26096e-05	1.9005		4.48838	0.382065	0	0.00026753	0.000320138	1.18751	0.000185313	0	0	0	6.52192e-05	6.0588	3.0294		2.96322	1.00895	0	0.00070649	0.000422708	1.04532
12	H021.4	2017-11-15		67.5	11.9	0	0.0381	0.0038	20.16	0.0106	0.0232			0.0142	99.6499		1.12343	0.384001	0	0.00080896	5.28924e-05	0.395445	0.000132724	0.000223897	0	0	9.26113e-05	1.90418		4.49371	0.384001	0	0.00080896	0.000105785	1.18634	0.000530896	0.000447794	0	0	0.000185223	6.06612	3.03306		2.96315	1.01284	0	0.00213371	0.000139509	1.04303
14	H116.1	2017-11-15		29.89	0	0.0171	0.0048	70.76	0.072	0.002	0			0.0146	100.76		0.49747	0	0.000304938	0.000101916	0.984912	0.0014123	2.50423e-05	0	0	0	9.52201e-05	1.48432		1.98988	0	0.000609876	0.000101916	1.96982	0.00423691	0.000100169	0	0	0	0.00019044	3.96494	1.98247		2.00747	0	0.00123054	0.000411269	3.97448	0.00569917
15	H116.2	2017-11-15		29.6	0	0	0.0003	70.27	0.0335	0	0.0082			0.0034	99.9155		0.492644	0	0	6.36976e-06	0.978091	0.000657114	0	7.91361e-05	0	0	2.21745e-05	1.4715		1.97057	0	0	6.36976e-06	1.95618	0.00197134	0	0.000158272	0	0	4.43491e-05	3.92894	1.96447		2.00622	0	0	2.59399e-05	3.98313	0.002676
16	H116.3	2017-11-15		30.17	0	0.0094	0	70.38	0.0227	0	0			0	100.582		0.50213	0	0.000167627	0	0.979623	0.000445268	0	0	0	0	0	1.48237		2.00852	0	0.000335253	0	1.95925	0.0013358	0	0	0	0	0	3.96944	1.98472		2.02399	0	0.000675669	0	3.94866	0.00179479
17	D015.1	2017-11-15		0	0	0	0.0099	0	0.0225	100.23	0			0.222	100.484		0	0	0	0.000210202	0	0.000441345	1.25499	0	0	0	0.00144787	1.25709		0	0	0	0.000210202	0	0.00132404	5.01997	0	0	0	0.00289573	5.0244	2.5122		0	0	0	0.00066938	0	0.00140545
18	D015.2	2017-11-15		0	0.0117	0	0	0	0.0603	100.18	0			0.3276	100.579		0	0.000377547	0	0	0	0.00118281	1.25437	0	0	0	0.00213658	1.25806		0	0.000377547	0	0	0	0.00354842	5.01747	0	0	0	0.00427316	5.02567	2.51283		0	0.00120198	0	0	0	0.00376565
19	D015.3	2017-11-15		0	0	0	0	0.0071	0.0125	99.82	0			0.2076	100.047		0	0	0	0	9.88252e-05	0.000245192	1.24986	0	0	0	0.00135395	1.25156		0	0	0	0	0.00019765	0.000735575	4.99944	0	0	0	0.0027079	5.00308	2.50154		0	0	0	0	0.000316046	0.000784131
20	H103.1	2017-11-15		43.38	0.3296	19.8	0.0567	0.0701	36.88	0	0.0196			0.0524	100.588		0.721989	0.0106359	0.353086	0.00120389	0.000975725	0.723414	0	0.000189154	0	0	0.000341749	1.81184		2.88796	0.0106359	0.706172	0.00120389	0.00195145	2.17024	0	0.000378309	0	0	0.000683498	5.77922	2.88961		1.99885	0.0294458	0.977532	0.003333	0.00270133	2.0028
21	H103.2	2017-11-15		43.51	0.2961	19.43	0.0566	0.0697	37.14	0	0.0056			0	100.508		0.724153	0.00955485	0.346488	0.00120176	0.000970158	0.728514	0	5.40441e-05	0	0	0	1.81094		2.89661	0.00955485	0.692976	0.00120176	0.00194032	2.18554	0	0.000108088	0	0	0	5.78793	2.89397		2.00183	0.0264132	0.957821	0.00332212	0.00268188	2.01388
22	H103.3	2017-11-15		43.74	0.3337	19.68	0.0572	0.0797	37.06	0.0016	0.0503			0	101.002		0.727981	0.0107682	0.350946	0.0012145	0.00110935	0.726945	2.00338e-05	0.000485432	0	0	0	1.81947		2.91192	0.0107682	0.701892	0.0012145	0.0022187	2.18083	8.01352e-05	0.000970864	0	0	0	5.8099	2.90495		2.0048	0.0296547	0.966477	0.00334464	0.00305505	2.00195
23	H021.1	2017-11-15		67.63	11.73	0	0.0146	0	20.2	0.021	0.0272			0.0492	99.6721		1.12559	0.378515	0	0.000309995	0	0.39623	0.000262944	0.0002625	0	0	0.000320879	1.90149		4.50236	0.378515	0	0.000309995	0	1.18869	0.00105177	0.000525	0	0	0.000641757	6.0721	3.03605		2.96594	0.997389	0	0.000816839	0	1.04407
24	H021.2	2017-11-15		67.64	11.77	0.0196	0.0199	0	19.98	0.0032	0			0	99.4328		1.12576	0.379806	0.000349519	0.000422528	0	0.391915	4.00676e-05	0	0	0	0	1.89829		4.50303	0.379806	0.000699039	0.000422528	0	1.17574	0.00016027	0	0	0	0	6.05986	3.02993		2.97236	1.00281	0.000922845	0.00111561	0	1.03478
25	H021.3	2017-11-15		67.53	11.9	0	0.0315	0.0126	20.07	0	0.004			0	99.5482		1.12393	0.384001	0	0.000668825	0.00017538	0.39368	0	3.8603e-05	0	0	0	1.90249		4.49571	0.384001	0	0.000668825	0.00035076	1.18104	0	7.72059e-05	0	0	0	6.06184	3.03092		2.96656	1.01356	0	0.00176534	0.000462909	1.0391
26	K007.1	2017-11-15		0.0447	0.255	0.0324	0	0	0.2845	35.72	0.0516			65.2	101.588		0.000743958	0.00822859	0.000577777	0	0	0.00558057	0.447255	0.000497978	0	0	0.425229	0.888113		0.00297583	0.00822859	0.00115555	0	0	0.0167417	1.78902	0.000995956	0	0	0.850459	2.66958	1.33479		0.00445889	0.0493178	0.00346288	0	0	0.0334469
27	K007.2	2017-11-15		0.0417	0.3531	0.0182	0.0118	0	0.134	36.02	0.0174			65.2	101.796		0.000694028	0.0113942	0.000324554	0.000250544	0	0.00262846	0.451011	0.000167923	0	0	0.425229	0.8917		0.00277611	0.0113942	0.000649107	0.000250544	0	0.00788537	1.80404	0.000335846	0	0	0.850459	2.67779	1.3389		0.00414687	0.068081	0.00193923	0.00149702	0	0.0157052
28	K007.3	2017-11-15		0	0.2524	0	0.0111	0.0049	0.1548	36.02	0.0208			65.49	101.954		0	0.00814469	0	0.000235681	6.82033e-05	0.00303646	0.451011	0.000200735	0	0	0.427121	0.889818		0	0.00814469	0	0.000235681	0.000136407	0.00910937	1.80404	0.000401471	0	0	0.854242	2.67631	1.33816		0	0.048692	0	0.00140899	0.000407745	0.0181531
29	LIP281-test.1	2017-11-15		50.3	3.44	13.95	0.323	0.5092	31.51	0.0336	0.1679			0.04	100.274		0.837161	0.111005	0.248765	0.00685811	0.00708758	0.618079	0.00042071	0.00162036	0	0	0.000260877	1.83126		3.34865	0.111005	0.49753	0.00685811	0.0141752	1.85424	0.00168284	0.00324072	0	0	0.000521754	5.8379	2.91895		2.29442	0.304234	0.681794	0.0187961	0.019425	1.69398
110	H103.1	2017-11-15		43.15	0.3343	19.46	0.0722	0.0736	36.78	0.0031	0.0195			0.0392	99.932		0.718161	0.0107875	0.347023	0.00153299	0.00102444	0.721452	3.88155e-05	0.000188189	0	0	0.000255659	1.80046		2.87264	0.0107875	0.694046	0.00153299	0.00204888	2.16436	0.000155262	0.000376379	0	0	0.000511319	5.74646	2.87323		1.99959	0.030036	0.966224	0.00426834	0.00285238	2.00876
111	H103.2	2017-11-15		42.96	0.2956	19.6	0.0489	0.084	36.94	0.0038	0.0429			0.0199	99.9951		0.714999	0.00953871	0.349519	0.00103827	0.0011692	0.724591	4.75803e-05	0.000414017	0	0	0.000129786	1.80145		2.86	0.00953871	0.699039	0.00103827	0.0023384	2.17377	0.000190321	0.000828033	0	0	0.000259573	5.747	2.8735		1.9906	0.0265564	0.973083	0.00289061	0.00325512	2.0173
112	H103.3	2017-11-15		43.2	0.3471	19.72	0.0501	0.0715	36.9	0.0124	0.0663			0.0103	100.378		0.718993	0.0112006	0.351659	0.00106375	0.000995212	0.723806	0.000155262	0.000639844	0	0	6.71758e-05	1.80858		2.87597	0.0112006	0.703319	0.00106375	0.00199042	2.17142	0.000621048	0.00127969	0	0	0.000134352	5.767	2.8835		1.99478	0.0310749	0.975646	0.00295128	0.00276112	2.00813
113	H021.1	2017-11-15		67.01	11.87	0	0.0109	0.0122	20.02	0	0.0074			0.0045	98.9351		1.11527	0.383033	0	0.000231435	0.000169812	0.392699	0	7.14155e-05	0	0	2.93487e-05	1.89151		4.46109	0.383033	0	0.000231435	0.000339625	1.1781	0	0.000142831	0	0	5.86973e-05	6.02299	3.0115		2.96271	1.01752	0	0.000614804	0.000451104	1.0432
114	H021.2	2017-11-15		67.34	11.66	0.0024	0.0088	0.0039	20.2	0.0206	0.0082			0.011	99.255		1.12076	0.376256	4.27983e-05	0.000186846	5.42843e-05	0.39623	0.000257935	7.91361e-05	0	0	7.17412e-05	1.89394		4.48306	0.376256	8.55966e-05	0.000186846	0.000108569	1.18869	0.00103174	0.000158272	0	0	0.000143482	6.04972	3.02486		2.96414	0.995105	0.000113191	0.000494162	0.000143568	1.04793
115	H021.3	2017-11-15		66.91	11.83	0	0.0146	0	20.2	0.0123	0			0	98.967		1.11361	0.381742	0	0.000309995	0	0.39623	0.00015401	0	0	0	0	1.89204		4.45443	0.381742	0	0.000309995	0	1.18869	0.00061604	0	0	0	0	6.02579	3.01289		2.95691	1.01362	0	0.000823116	0	1.05209
116	MCL.1	2017-11-15		63.88	1.3381	0.0217	15.21	0.0173	18.98	0.0096	0			0.288	99.7448		1.06318	0.0431791	0.000386968	0.322947	0.0002408	0.372299	0.000120203	0	0	0	0.00187831	1.80423		4.25271	0.0431791	0.000773936	0.322947	0.000481599	1.1169	0.000480811	0	0	0	0.00375663	5.74123	2.87061		2.96293	0.120334	0.00107843	0.900008	0.000671074	1.03755
30	LIP281.1	2017-11-15		52.16	4.06	12.38	0.4445	0.4908	30.1	0.0153	0.106			0.0735	99.8302		0.868118	0.131012	0.220768	0.00943787	0.00683147	0.590422	0.000191573	0.00102298	0	0	0.000479361	1.82828		3.47247	0.131012	0.441536	0.00943787	0.0136629	1.77127	0.000766293	0.00204596	0	0	0.000958723	5.84316	2.92158		2.37712	0.358743	0.604517	0.0258432	0.0187062	1.61672
31	LIP281.2	2017-11-15		52.99	4.35	11.79	0.6196	0.4906	29.8	0.0642	0.1353			0.0657	100.305		0.881932	0.14037	0.210247	0.0131557	0.00682868	0.584537	0.000803857	0.00130575	0	0	0.00042849	1.83961		3.52773	0.14037	0.420493	0.0131557	0.0136574	1.75361	0.00321543	0.00261149	0	0	0.000856981	5.8757	2.93785		2.40157	0.382239	0.572518	0.035824	0.0185951	1.59174
32	LIP281.3	2017-11-15		53.5	4.67	10.98	0.6762	0.4614	29.09	0.0406	0.1292			0.0576	99.6051		0.89042	0.150696	0.195802	0.0143574	0.00642225	0.57061	0.000508358	0.00124688	0	0	0.000375663	1.83044		3.56168	0.150696	0.391604	0.0143574	0.0128445	1.71183	0.00203343	0.00249375	0	0	0.000751326	5.84829	2.92415		2.43605	0.412281	0.535684	0.0392797	0.0175703	1.5611
33	LIP281.4	2017-11-15		50.82	3.58	13.27	0.4315	0.5208	31.05	0.0356	0.1117			0.0829	99.9026		0.845816	0.115523	0.236639	0.00916185	0.00724904	0.609056	0.000445752	0.00107799	0	0	0.000540667	1.82551		3.38326	0.115523	0.473278	0.00916185	0.0144981	1.82717	0.00178301	0.00215598	0	0	0.00108133	5.82791	2.91396		2.32211	0.317158	0.64967	0.025153	0.0199016	1.67211
34	LIP281.5	2017-11-15		49.02	2.85	14.87	0.2336	0.5094	32.49	0.0374	0.1074			0.0051	100.123		0.815858	0.0919666	0.265171	0.00495992	0.00709036	0.637302	0.00046829	0.00103649	0	0	3.32618e-05	1.82389		3.26343	0.0919666	0.530342	0.00495992	0.0141807	1.91191	0.00187316	0.00207298	0	0	6.65236e-05	5.8208	2.9104		2.2426	0.252794	0.728892	0.0136337	0.0194897	1.75179
35	LIP281.6	2017-11-15		54.45	5.15	10.37	0.7297	0.4531	28.08	0.0511	0.1198			0.0147	99.4185		0.906231	0.166185	0.184924	0.0154934	0.00630672	0.550799	0.00063983	0.00115616	0	0	9.58723e-05	1.83183		3.62493	0.166185	0.369849	0.0154934	0.0126134	1.6524	0.00255932	0.00231232	0	0	0.000191745	5.84653	2.92326		2.48005	0.454794	0.506076	0.0424003	0.0172594	1.50735
36	LIP281.7	2017-11-15		53.05	4.46	11.5	0.692	0.4783	29.26	0.0355	0.1066			0.0391	99.6216		0.882931	0.14392	0.205075	0.0146929	0.00665748	0.573945	0.0004445	0.00102877	0	0	0.000255007	1.82895		3.53172	0.14392	0.41015	0.0146929	0.013315	1.72183	0.001778	0.00205754	0	0	0.000510014	5.83998	2.91999		2.419	0.394302	0.561852	0.0402547	0.0182397	1.57246
37	LIP281.8	2017-11-15		54.1	4.85	10.7	0.733	0.486	28.64	0.062	0.1141			0.0384	99.7235		0.900406	0.156505	0.190809	0.0155635	0.00676466	0.561783	0.00077631	0.00110115	0	0	0.000250442	1.83396		3.60162	0.156505	0.381618	0.0155635	0.0135293	1.68535	0.00310524	0.0022023	0	0	0.000500884	5.86	2.93		2.45845	0.427316	0.520981	0.0424941	0.0184701	1.53388
38	LIP281.9	2017-11-15		54.39	4.91	10.48	0.7589	0.4369	28.55	0.0308	0.1267			0.0804	99.7638		0.905233	0.158441	0.186886	0.0161134	0.00608123	0.560018	0.000385651	0.00122275	0	0	0.000524363	1.8349		3.62093	0.158441	0.373772	0.0161134	0.0121625	1.68005	0.0015426	0.0024455	0	0	0.00104873	5.86651	2.93326		2.46888	0.432123	0.509702	0.0439468	0.0165856	1.52736
39	LIP281.10	2017-11-15		53.12	4.43	11.73	0.5662	0.4527	29.53	0.0578	0.1472			0.0468	100.081		0.884096	0.142952	0.209177	0.0120219	0.00630115	0.579241	0.000723721	0.00142059	0	0	0.000305226	1.83624		3.53638	0.142952	0.418353	0.0120219	0.0126023	1.73772	0.00289489	0.00284118	0	0	0.000610452	5.86638	2.93319		2.41129	0.389887	0.57051	0.0327885	0.0171858	1.57983
40	LIP281.11	2017-11-15		52.07	4.02	12.61	0.4903	0.4838	30.23	0.0025	0.167			0.0231	100.097		0.86662	0.129721	0.224869	0.0104103	0.00673403	0.592972	3.13028e-05	0.00161167	0	0	0.000150656	1.83312		3.46648	0.129721	0.449739	0.0104103	0.0134681	1.77892	0.000125211	0.00322335	0	0	0.000301313	5.85238	2.92619		2.36928	0.354649	0.614777	0.0284611	0.0184104	1.62114
41	LIP281.12	2017-11-15		49.72	3.11	14.24	0.2613	0.5413	31.8	0.0376	0.123			0.012	99.8452		0.827508	0.100357	0.253937	0.00554807	0.00753438	0.623768	0.000470794	0.00118704	0	0	7.82631e-05	1.82039		3.31003	0.100357	0.507873	0.00554807	0.0150688	1.8713	0.00188318	0.00237408	0	0	0.000156526	5.8146	2.9073		2.27705	0.276151	0.698756	0.0152666	0.0207323	1.71642
42	LIP281.13	2017-11-15		48.65	2.76	15.09	0.2176	0.446	32.45	0.0479	0.1623			0.0382	99.8621		0.8097	0.0890624	0.269094	0.0046202	0.00620789	0.636518	0.000599762	0.00156632	0	0	0.000249137	1.81762		3.2388	0.0890624	0.538189	0.0046202	0.0124158	1.90955	0.00239905	0.00313263	0	0	0.000498275	5.79867	2.89933		2.23417	0.245746	0.742499	0.0127483	0.0171292	1.75631
43	LIP281.14	2017-11-15		48.62	2.78	15.15	0.2387	0.4424	32.91	0	0.0721			0	100.213		0.8092	0.0897078	0.270164	0.00506821	0.00615779	0.645541	0	0.000695818	0	0	0	1.82654		3.2368	0.0897078	0.540328	0.00506821	0.0123156	1.93662	0	0.00139164	0	0	0	5.82224	2.91112		2.22375	0.246525	0.742434	0.0139279	0.0169221	1.774
44	LIP281.15	2017-11-15		53.96	4.64	11.29	0.6596	0.4145	29.09	0.0248	0.1365			0.0177	100.233		0.898076	0.149728	0.20133	0.014005	0.00576944	0.57061	0.000310524	0.00131733	0	0	0.000115438	1.84126		3.5923	0.149728	0.402661	0.014005	0.0115389	1.71183	0.0012421	0.00263465	0	0	0.000230876	5.88618	2.94309		2.44118	0.406996	0.547263	0.0380688	0.0156827	1.55105
45	LIP281.16	2017-11-15		53.07	4.63	11.49	0.5905	0.4308	29.61	0.0571	0.1345			0.0576	100.07		0.883263	0.149405	0.204897	0.0125378	0.00599633	0.58081	0.000714956	0.00129802	0	0	0.000375663	1.8393		3.53305	0.149405	0.409794	0.0125378	0.0119927	1.74243	0.00285983	0.00259605	0	0	0.000751326	5.86542	2.93271		2.40941	0.407556	0.558928	0.0342013	0.0163571	1.58436
46	LIP281.17	2017-11-15		53.05	4.54	11.68	0.5784	0.4057	29.57	0.017	0.1127			0.0481	100.002		0.882931	0.146501	0.208285	0.0122809	0.00564696	0.580026	0.000212859	0.00108764	0	0	0.000313705	1.83728		3.53172	0.146501	0.41657	0.0122809	0.0112939	1.74008	0.000851437	0.00217528	0	0	0.000627409	5.8621	2.93105		2.40987	0.39986	0.568493	0.0335195	0.0154128	1.58312
47	LIP281.18	2017-11-15		52.43	4.28	11.84	0.5728	0.5167	29.56	0.0326	0.097			0.0392	99.3684		0.872612	0.138111	0.211138	0.012162	0.00719197	0.57983	0.000408189	0.000936122	0	0	0.000255659	1.82264		3.49045	0.138111	0.422277	0.012162	0.0143839	1.73949	0.00163276	0.00187224	0	0	0.000511319	5.82089	2.91044		2.39857	0.37963	0.580361	0.03343	0.0197687	1.59379
48	LIP281.19	2017-11-15		52.31	4.29	12.15	0.4572	0.4925	30.06	0.0486	0.1618			0.0482	100.018		0.870614	0.138434	0.216666	0.00970752	0.00685513	0.589637	0.000608527	0.00156149	0	0	0.000314357	1.8344		3.48246	0.138434	0.433333	0.00970752	0.0137103	1.76891	0.00243411	0.00312298	0	0	0.000628713	5.85274	2.92637		2.38005	0.378446	0.592314	0.0265381	0.0187403	1.61193
49	LIP281.20	2017-11-15		49.35	2.94	14.63	0.2524	0.512	32.1	0.0279	0.1701			0.0436	100.026		0.82135	0.0948708	0.260891	0.0053591	0.00712655	0.629653	0.00034934	0.00164159	0	0	0.000284356	1.82153		3.2854	0.0948708	0.521783	0.0053591	0.0142531	1.88896	0.00139736	0.00328318	0	0	0.000568712	5.81587	2.90794		2.25961	0.260998	0.717736	0.0147434	0.0196058	1.73223
50	AV1a.1	2017-11-15		55.64	5.98	9.43	0.1926	0.1859	28.22	0.0308	0.0512			0	99.7306		0.926037	0.192969	0.168162	0.00408939	0.00258755	0.553545	0.000385651	0.000494118	0	0	0	1.84827		3.70415	0.192969	0.336323	0.00408939	0.0051751	1.66063	0.0015426	0.000988236	0	0	0	5.90587	2.95293		2.50879	0.522785	0.455578	0.0110788	0.00701011	1.49965
51	AV1a.2	2017-11-15		56.01	6.09	9.38	0.1872	0.1527	27.88	0.0194	0.0433			0	99.7626		0.932195	0.196518	0.16727	0.00397473	0.00212544	0.546876	0.00024291	0.000417877	0	0	0	1.84962		3.72878	0.196518	0.33454	0.00397473	0.00425088	1.64063	0.00097164	0.000835754	0	0	0	5.9105	2.95525		2.5235	0.531984	0.452808	0.0107598	0.00575366	1.48042
52	AV1a.3	2017-11-15		53.87	5.16	11.13	0.1606	0.2026	29.64	0.0102	0.0624			0	100.236		0.896578	0.166508	0.198477	0.00340995	0.00282	0.581399	0.000127716	0.000602206	0	0	0	1.84992		3.58631	0.166508	0.396954	0.00340995	0.00564	1.7442	0.000510862	0.00120441	0	0	0	5.90474	2.95237		2.42945	0.451185	0.537811	0.0092399	0.00764132	1.57541
53	AV1a.4	2017-11-15		54.71	5.49	10.73	0.1711	0.1784	29.31	0.0074	0.0639			0	100.661		0.910559	0.177157	0.191344	0.00363289	0.00248316	0.574926	9.26564e-05	0.000616682	0	0	0	1.86081		3.64223	0.177157	0.382688	0.00363289	0.00496632	1.72478	0.000370625	0.00123336	0	0	0	5.93706	2.96853		2.4539	0.477426	0.51566	0.00979041	0.00669195	1.54939
54	AV1a.5	2017-11-15		54.49	5.41	10.67	0.1706	0.2303	29.05	0.0161	0.0443			0.0441	100.125		0.906897	0.174575	0.190274	0.00362227	0.00320556	0.569826	0.00020159	0.000427528	0	0	0.000287617	1.84932		3.62759	0.174575	0.380548	0.00362227	0.00641111	1.70948	0.000806361	0.000855056	0	0	0.000575234	5.90446	2.95223		2.45752	0.473067	0.515608	0.0098157	0.00868647	1.54412
55	AV1a.6	2017-11-15		54.67	5.48	10.38	0.1985	0.1839	28.86	0.0275	0.0628			0.0201	99.8829		0.909893	0.176834	0.185103	0.00421466	0.00255971	0.566099	0.000344331	0.000606066	0	0	0.000131091	1.84578		3.63957	0.176834	0.370205	0.00421466	0.00511943	1.6983	0.00137732	0.00121213	0	0	0.000262181	5.89709	2.94855		2.46872	0.479786	0.502221	0.0114352	0.00694502	1.53594
56	AV1a.7	2017-11-15		56.47	6.33	8.91	0.2334	0.1537	27.82	0.0079	0.0737			0.0252	100.024		0.939851	0.204263	0.158889	0.00495568	0.00213936	0.545699	9.89169e-05	0.00071126	0	0	0.000164352	1.85677		3.7594	0.204263	0.317777	0.00495568	0.00427871	1.6371	0.000395668	0.00142252	0	0	0.000328705	5.92992	2.96496		2.53589	0.551138	0.42871	0.0133713	0.00577237	1.47239
57	AV1a.8	2017-11-15		55.47	5.73	10.07	0.1648	0.2105	28.72	0.0039	0.0434			0	100.413		0.923208	0.184901	0.179575	0.00349912	0.00292996	0.563353	4.88324e-05	0.000418842	0	0	0	1.85793		3.69283	0.184901	0.359149	0.00349912	0.00585992	1.69006	0.00019533	0.000837684	0	0	0	5.93733	2.96867		2.48787	0.498275	0.48392	0.00942949	0.00789569	1.51813
58	AV1a.9	2017-11-15		55.11	5.64	10.23	0.1784	0.1786	28.56	0.0144	0.0668			0.0198	99.998		0.917216	0.181997	0.182428	0.00378789	0.00248594	0.560214	0.000180304	0.000644669	0	0	0.000129134	1.84908		3.66886	0.181997	0.364855	0.00378789	0.00497188	1.68064	0.000721217	0.00128934	0	0	0.000258268	5.90739	2.95369		2.48425	0.492934	0.494101	0.0102594	0.00673311	1.51733
59	AV1a.10	2017-11-15		55.24	5.52	10.17	0.2568	0.2676	28.52	0.0235	0.0388			0.0465	100.083		0.91938	0.178125	0.181358	0.00545252	0.00372474	0.55943	0.000294247	0.000374449	0	0	0.000303269	1.84844		3.67752	0.178125	0.362716	0.00545252	0.00744947	1.67829	0.00117699	0.000748897	0	0	0.000606539	5.91208	2.95604		2.48814	0.482063	0.490813	0.0147563	0.0100803	1.514
60	H103.1	2017-11-15		42.9	0.2965	19.71	0.0659	0.0654	37.08	0.0103	0.0379			0	100.166		0.714	0.00956776	0.351481	0.00139923	0.000910306	0.727337	0.000128968	0.000365763	0	0	0	1.80519		2.856	0.00956776	0.702962	0.00139923	0.00182061	2.18201	0.000515871	0.000731526	0	0	0	5.75501	2.8775		1.98505	0.0266001	0.977183	0.00389011	0.00253082	2.02213
61	H103.2	2017-11-15		42.75	0.3084	19.39	0.0566	0.0698	36.81	0.0189	0.0345			0	99.4382		0.711504	0.00995176	0.345775	0.00120176	0.000971549	0.722041	0.000236649	0.000332951	0	0	0	1.79201		2.84602	0.00995176	0.691549	0.00120176	0.0019431	2.16612	0.000946597	0.000665901	0	0	0	5.7184	2.8592		1.99078	0.0278449	0.967473	0.00336252	0.00271838	2.02026
62	H103.3	2017-11-15		43.39	0.3421	19.53	0.0466	0.084	36.97	0.0034	0.0157			0	100.382		0.722156	0.0110392	0.348271	0.000989437	0.0011692	0.725179	4.25718e-05	0.000151517	0	0	0	1.809		2.88862	0.0110392	0.696542	0.000989437	0.0023384	2.17554	0.000170287	0.000303033	0	0	0	5.77554	2.88777		2.00059	0.030582	0.964816	0.00274104	0.00323904	2.00897
63	H103.4	2017-11-15		43.09	0.3233	19.48	0.0481	0.0625	36.85	0	0.0155			0.0314	99.9009		0.717163	0.0104326	0.347379	0.00102129	0.00086994	0.722825	0	0.000149586	0	0	0.000204788	1.80005		2.86865	0.0104326	0.694759	0.00102129	0.00173988	2.16848	0	0.000299173	0	0	0.000409577	5.74579	2.87289		1.99705	0.029051	0.96733	0.00284392	0.00242248	2.01281
64	H103.5	2017-11-15		43.06	0.3321	19.57	0.0679	0.0875	36.93	0.0047	0.0215			0.0132	100.087		0.716663	0.0107165	0.348984	0.00144169	0.00121792	0.724395	5.88493e-05	0.000207491	0	0	8.60894e-05	1.80377		2.86665	0.0107165	0.697969	0.00144169	0.00243583	2.17318	0.000235397	0.000414982	0	0	0.000172179	5.75322	2.87661		1.99308	0.0298032	0.970543	0.00400941	0.00338709	2.01458
65	H021.1	2017-11-15		67.68	11.57	0.0047	0.0123	0	20.35	0.015	0			0.0352	99.6673		1.12642	0.373352	8.38133e-05	0.00026116	0	0.399172	0.000187817	0	0	0	0.000229572	1.89971		4.50569	0.373352	0.000167627	0.00026116	0	1.19752	0.000751268	0	0	0	0.000459143	6.0782	3.0391		2.96515	0.982797	0.000220627	0.000687468	0	1.05076
66	H021.2	2017-11-15		67.26	11.76	0.0025	0.0275	0	20.46	0	0			0.0071	99.5172		1.11943	0.379483	4.45816e-05	0.000583895	0	0.40133	0	0	0	0	4.63057e-05	1.90092		4.47773	0.379483	8.91631e-05	0.000583895	0	1.20399	0	0	0	0	9.26113e-05	6.06197	3.03098		2.95464	1.00161	0.000117669	0.00154114	0	1.05927
67	H021.3	2017-11-15		66.64	11.84	0.0126	0.0246	0.0087	20.47	0.0074	0			0.0232	99.0266		1.10911	0.382065	0.000224691	0.000522321	0.000121096	0.401526	9.26564e-05	0	0	0	0.000151309	1.89382		4.43646	0.382065	0.000449382	0.000522321	0.000242191	1.20458	0.000370625	0	0	0	0.000302617	6.02499	3.01249		2.94537	1.01461	0.000596691	0.00138708	0.000321583	1.0663
68	MCL.1	2017-11-15		64.41	1.2382	0	15.07	0.0095	19.05	0.0194	0.0218			0.2452	100.064		1.072	0.0399555	0	0.319975	0.000132231	0.373672	0.00024291	0.000210386	0	0	0.00159918	1.80779		4.288	0.0399555	0	0.319975	0.000264462	1.12102	0.00097164	0.000420772	0	0	0.00319835	5.7738	2.8869		2.97066	0.110722	0	0.886694	0.00036643	1.0355
69	MCL.2	2017-11-15		64.39	1.2602	0.0146	15.05	0	19	0.0217	0.0204			0.2473	100.004		1.07167	0.0406654	0.000260356	0.31955	0	0.372692	0.000271709	0.000196875	0	0	0.00161287	1.80691		4.28667	0.0406654	0.000520713	0.31955	0	1.11807	0.00108683	0.00039375	0	0	0.00322574	5.77018	2.88509		2.9716	0.11276	0.000721936	0.886072	0	1.03343
70	MCL.3	2017-11-15		64.16	1.2771	0.0116	15.08	0.0113	19.18	0.0296	0.015			0.2768	100.041		1.06784	0.0412107	0.000206858	0.320187	0.000157285	0.376222	0.000370625	0.000144761	0	0	0.00180527	1.80814		4.27135	0.0412107	0.000413717	0.320187	0.00031457	1.12867	0.0014825	0.000289522	0	0	0.00361054	5.76753	2.88376		2.96235	0.114325	0.000573857	0.888247	0.000436333	1.0437
71	AV1a.11	2017-11-15		49.47	3.09	14.78	0.0747	0.227	32.73	0.0385	0.0717			0.0213	100.503		0.823347	0.0997112	0.263566	0.00158607	0.00315962	0.64201	0.000482063	0.000691958	0	0	0.000138917	1.83469		3.29339	0.0997112	0.527132	0.00158607	0.00631925	1.92603	0.00192825	0.00138392	0	0	0.000277834	5.85776	2.92888		2.24891	0.272353	0.71991	0.00433223	0.00863026	1.7536
72	AV1a.12	2017-11-15		53.35	4.77	11.7	0.1124	0.1856	30.32	0.0255	0.0262			0.0369	100.526		0.887924	0.153923	0.208642	0.00238654	0.00258338	0.594737	0.000319289	0.000252849	0	0	0.000240659	1.85101		3.55169	0.153923	0.417283	0.00238654	0.00516675	1.78421	0.00127716	0.000505699	0	0	0.000481318	5.91693	2.95846		2.40104	0.416224	0.564189	0.00645345	0.00698572	1.60823
73	AV1a.13	2017-11-15		57.29	6.57	8.63	0.245	0.1787	27.55	0.0169	0.0693			0	100.55		0.953498	0.212007	0.153896	0.00520197	0.00248733	0.540403	0.000211607	0.000668796	0	0	0	1.86837		3.81399	0.212007	0.307791	0.00520197	0.00497467	1.62121	0.000846428	0.00133759	0	0	0	5.96736	2.98368		2.55657	0.568445	0.412633	0.0139478	0.00666917	1.44896
74	AV1a.14	2017-11-15		54.79	5.54	10.19	0.1961	0.1908	28.87	0.0283	0.1137			0.0766	99.9956		0.91189	0.17877	0.181714	0.0041637	0.00265575	0.566295	0.000354348	0.00109729	0	0	0.000499579	1.84744		3.64756	0.17877	0.363429	0.0041637	0.00531151	1.69888	0.00141739	0.00219458	0	0	0.000999159	5.90273	2.95137		2.47178	0.484576	0.492557	0.0112862	0.00719871	1.535
75	AV1a.15	2017-11-15		50.02	3.4	14.4	0.0906	0.1876	32.6	0.0162	0.0356			0	100.75		0.832501	0.109715	0.25679	0.00192367	0.00261121	0.63946	0.000202842	0.000343566	0	0	0	1.84355		3.33	0.109715	0.51358	0.00192367	0.00522243	1.91838	0.000811369	0.000687133	0	0	0	5.88032	2.94016		2.26518	0.298527	0.698709	0.00523419	0.00710495	1.73993
76	AV1a.16	2017-11-15		57.46	6.64	8.41	0.2689	0.1656	27.02	0	0.0382			0	100.003		0.956328	0.214266	0.149972	0.00570943	0.00230499	0.530007	0	0.000368658	0	0	0	1.85896		3.82531	0.214266	0.299945	0.00570943	0.00460999	1.59002	0	0.000737317	0	0	0	5.9406	2.9703		2.57571	0.57709	0.403925	0.0153774	0.00620811	1.42748
77	AV1a.17	2017-11-15		55.45	5.6	10.21	0.1867	0.15	28.84	0.0125	0.0719			0.0171	100.538		0.922875	0.180706	0.182071	0.00396412	0.00208786	0.565706	0.000156514	0.000693888	0	0	0.000111525	1.85837		3.6915	0.180706	0.364142	0.00396412	0.00417571	1.69712	0.000626056	0.00138778	0	0	0.00022305	5.94384	2.97192		2.48425	0.486436	0.49011	0.0106709	0.00562022	1.5228
78	AV1a.18	2017-11-15		55.94	6.04	9.43	0.1983	0.1603	28.43	0	0.0635			0	100.262		0.93103	0.194905	0.168162	0.00421041	0.00223122	0.557664	0	0.000612822	0	0	0	1.85881		3.72412	0.194905	0.336323	0.00421041	0.00446245	1.67299	0	0.00122564	0	0	0	5.93824	2.96912		2.50857	0.525152	0.453095	0.0113445	0.00601181	1.50257
79	AV1a.19	2017-11-15		56.38	6.19	9.36	0.1853	0.1579	28.05	0	0.0575			0.057	100.438		0.938353	0.199745	0.166913	0.00393439	0.00219782	0.55021	0	0.000554918	0	0	0.00037175	1.86228		3.75341	0.199745	0.333827	0.00393439	0.00439563	1.65063	0	0.00110984	0	0	0.000743499	5.9478	2.9739		2.52424	0.537328	0.449009	0.0105838	0.00591229	1.48011
80	AV1a.20	2017-11-15		56.17	6	9.38	0.1911	0.1663	28.25	0.0108	0.0499			0.0144	100.232		0.934858	0.193614	0.16727	0.00405754	0.00231474	0.554133	0.000135228	0.000481572	0	0	9.39157e-05	1.85696		3.73943	0.193614	0.33454	0.00405754	0.00462947	1.6624	0.000540913	0.000963144	0	0	0.000187831	5.94036	2.97018		2.51798	0.521487	0.450531	0.0109287	0.0062346	1.49252
81	ACCWT.1	2017-11-15		62.32	7.8	4.36	1.69	0.2905	23.1	0.0205	0.0652			0.3202	99.9665		1.03721	0.251698	0.0777502	0.035883	0.00404348	0.453114	0.000256683	0.000629228	0	0	0.00208832	1.86268		4.14886	0.251698	0.1555	0.035883	0.00808697	1.35934	0.00102673	0.00125846	0	0	0.00417664	5.96583	2.98292		2.78175	0.675039	0.208521	0.0962361	0.0108444	1.21523
82	ACCWT.2	2017-11-15		62.14	7.79	4.11	1.77	0.2814	23.04	0.032	0.0205			0.2966	99.4806		1.03422	0.251375	0.0732921	0.0375816	0.00391682	0.451938	0.000400676	0.00019784	0	0	0.0019344	1.85486		4.13688	0.251375	0.146584	0.0375816	0.00783364	1.35581	0.0016027	0.00039568	0	0	0.0038688	5.94193	2.97096		2.78487	0.676886	0.197356	0.101197	0.0105469	1.21694
83	ACCWT.3	2017-11-15		61.58	7.76	4.78	1.48	0.3458	23.74	0.0182	0.0008			0.3199	100.025		1.0249	0.250407	0.0852399	0.0314242	0.00481321	0.465668	0.000227885	7.72059e-06	0	0	0.00208636	1.86477		4.09959	0.250407	0.17048	0.0314242	0.00962641	1.397	0.000911538	1.54412e-05	0	0	0.00417273	5.96364	2.98182		2.74973	0.671825	0.228693	0.0843088	0.0129135	1.24935
84	ACCWT.4	2017-11-15		62.45	7.92	3.98	1.76	0.282	23.28	0.0586	0			0.2851	100.016		1.03938	0.25557	0.0709738	0.0373693	0.00392517	0.456645	0.000733738	0	0	0	0.0018594	1.86646		4.15751	0.25557	0.141948	0.0373693	0.00785034	1.36994	0.00293495	0	0	0	0.0037188	5.97684	2.98842		2.78242	0.684162	0.189997	0.100038	0.0105077	1.22244
85	ACCWT.5	2017-11-15		62.07	7.8	4.45	1.58	0.2976	23.5	0.028	0.0107			0.2491	99.9855		1.03305	0.251698	0.0793552	0.0335474	0.00414231	0.460961	0.000350592	0.000103263	0	0	0.00162461	1.86484		4.13221	0.251698	0.15871	0.0335474	0.00828462	1.38288	0.00140237	0.000206526	0	0	0.00324922	5.9722	2.9861		2.76764	0.67432	0.212599	0.0898763	0.0110976	1.23495
86	ACCWT.6	2017-11-15		61.9	7.86	4.59	1.52	0.2811	23.65	0.0264	0.0838			0.2646	100.176		1.03022	0.253634	0.0818517	0.0322735	0.00391264	0.463903	0.000330558	0.000808732	0	0	0.0017257	1.86866		4.1209	0.253634	0.163703	0.0322735	0.00782529	1.39171	0.00132223	0.00161746	0	0	0.0034514	5.97643	2.98822		2.7581	0.679025	0.219132	0.086402	0.0104749	1.24195
87	ACCWT.7	2017-11-15		61.97	7.9	4.37	1.54	0.2944	23.29	0.0227	0			0.2848	99.672		1.03139	0.254925	0.0779286	0.0326981	0.00409777	0.456841	0.00028423	0	0	0	0.00185744	1.86002		4.12556	0.254925	0.155857	0.0326981	0.00819553	1.37052	0.00113692	0	0	0	0.00371489	5.95261	2.9763		2.77227	0.685212	0.209464	0.0878892	0.0110144	1.22794
88	ACCWT.8	2017-11-15		62.58	7.91	3.91	1.85	0.2921	22.94	0.0143	0.0172			0.3497	99.8634		1.04154	0.255248	0.0697256	0.0392802	0.00406575	0.449976	0.000179052	0.000165993	0	0	0.00228072	1.86246		4.16617	0.255248	0.139451	0.0392802	0.00813151	1.34993	0.000716209	0.000331985	0	0	0.00456143	5.96382	2.98191		2.7943	0.68479	0.187063	0.105383	0.0109078	1.20722
89	ACCWT.9	2017-11-15		61.9	7.92	4.36	1.55	0.267	23.19	0.0261	0			0.2689	99.4821		1.03022	0.25557	0.0777502	0.0329105	0.00371639	0.45488	0.000326801	0	0	0	0.00175375	1.85713		4.1209	0.25557	0.1555	0.0329105	0.00743277	1.36464	0.00130721	0	0	0	0.00350749	5.94177	2.97088		2.77419	0.688201	0.209366	0.0886213	0.0100075	1.2249
90	ACCWT.10	2017-11-15		61.59	7.69	4.61	1.5	0.3074	23.5	0.0429	0.0481			0.2912	99.5797		1.02506	0.248149	0.0822084	0.0318488	0.00427871	0.460961	0.000537156	0.000464201	0	0	0.00189918	1.85541		4.10026	0.248149	0.164417	0.0318488	0.00855743	1.38288	0.00214863	0.000928401	0	0	0.00379837	5.94299	2.97149		2.75973	0.668078	0.221325	0.0857449	0.0115194	1.24102
91	LSHR.1	2017-11-15		63.45	7.11	2.37	4.11	0.2895	21.65	0.0717	0			0.8351	99.8864		1.05602	0.229433	0.0422633	0.0872658	0.00402956	0.424672	0.000897765	0	0	0	0.00544646	1.85003		4.22409	0.229433	0.0845266	0.0872658	0.00805913	1.27402	0.00359106	0	0	0	0.0108929	5.92187	2.96094		2.85321	0.619892	0.114189	0.235779	0.0108873	1.1474
92	LSHR.2	2017-11-15		63.84	6.81	1.98	4.72	0.2712	21.34	0.0607	0.0235			0.8491	99.8946		1.06251	0.219752	0.0353086	0.100218	0.00377485	0.418591	0.000760033	0.000226792	0	0	0.00553777	1.84668		4.25005	0.219752	0.0706172	0.100218	0.00754969	1.25577	0.00304013	0.000453585	0	0	0.0110755	5.91853	2.95926		2.87237	0.594071	0.0954523	0.270926	0.0102048	1.13161
93	LSHR.3	2017-11-15		61.39	7.89	4.44	1.59	0.3596	23.22	0.0424	0.0032			0.2075	99.1427		1.02174	0.254602	0.0791768	0.0337598	0.00500529	0.455468	0.000530896	3.08824e-05	0	0	0.0013533	1.85166		4.08694	0.254602	0.158354	0.0337598	0.0100106	1.3664	0.00212358	6.17647e-05	0	0	0.0027066	5.91497	2.95748		2.7638	0.6887	0.214174	0.0913202	0.0135393	1.23204
94	LSHR.4	2017-11-15		62.01	7.93	4.34	1.69	0.3355	23.17	0.033	0			0.2829	99.7915		1.03206	0.255893	0.0773936	0.035883	0.00466984	0.454488	0.000413197	0	0	0	0.00184505	1.86264		4.12822	0.255893	0.154787	0.035883	0.00933968	1.36346	0.00165279	0	0	0	0.0036901	5.95293	2.97646		2.77391	0.687777	0.208015	0.0964446	0.0125514	1.22155
95	LSHR.5	2017-11-15		63.18	7.24	2.56	4.06	0.3061	21.79	0.0595	0.0128			0.5703	99.7787		1.05153	0.233628	0.0456515	0.0862042	0.00426062	0.427418	0.000745007	0.000123529	0	0	0.00371945	1.85328		4.20611	0.233628	0.091303	0.0862042	0.00852124	1.28225	0.00298003	0.000247059	0	0	0.00743891	5.91869	2.95934		2.8426	0.631566	0.12341	0.233036	0.0115177	1.15544
96	LSHR.6	2017-11-15		63.92	5.42	0.9042	7.64	0.2764	20.48	0.085	0.0442			1.51	100.28		1.06384	0.174898	0.0161243	0.162217	0.00384722	0.401722	0.0010643	0.000426563	0	0	0.0098481	1.83399		4.25538	0.174898	0.0322485	0.162217	0.00769445	1.20517	0.00425718	0.000853125	0	0	0.0196962	5.86241	2.9312		2.9035	0.477341	0.0440072	0.442731	0.0105001	1.0964
97	LSHR.7	2017-11-15		64.13	5.16	0.6103	8.21	0.2639	19.8	0.0669	0			1.43	99.6712		1.06734	0.166508	0.0108832	0.174319	0.00367324	0.388384	0.000837664	0	0	0	0.00932635	1.82127		4.26936	0.166508	0.0217665	0.174319	0.00734647	1.16515	0.00335065	0	0	0	0.0186527	5.82645	2.91323		2.93102	0.457247	0.0298865	0.478698	0.0100871	1.06654
98	LSHR.8	2017-11-15		61.17	7.76	4.85	1.43	0.3522	23.6	0.0374	0.0154			0.1712	99.3863		1.01807	0.250407	0.0864882	0.0303625	0.00490229	0.462922	0.00046829	0.000148621	0	0	0.00111655	1.85489		4.0723	0.250407	0.172976	0.0303625	0.00980458	1.38877	0.00187316	0.000297243	0	0	0.00223311	5.92902	2.96451		2.74737	0.675747	0.233396	0.0819361	0.0132293	1.24924
99	LSHR.9	2017-11-15		61.68	7.91	4.37	1.64	0.2854	23.43	0.0362	0.0396			0.2	99.5912		1.02656	0.255248	0.0779286	0.0348214	0.0039725	0.459587	0.000453265	0.000382169	0	0	0.00130438	1.86026		4.10625	0.255248	0.155857	0.0348214	0.00794499	1.37876	0.00181306	0.000764339	0	0	0.00260877	5.94407	2.97204		2.76326	0.687065	0.209765	0.0937307	0.010693	1.2371
100	LSHR.10	2017-11-15		59.71	7.3	5.74	1.0566	0.3107	24.78	0.0273	0.0242			0.1671	99.116		0.993775	0.235564	0.102359	0.0224343	0.00432465	0.486068	0.000341827	0.000233548	0	0	0.00108981	1.84619		3.9751	0.235564	0.204719	0.0224343	0.0086493	1.4582	0.00136731	0.000467096	0	0	0.00217963	5.90869	2.95434		2.69102	0.637878	0.277176	0.0607494	0.0117106	1.31621
101	H103.1	2017-11-15		42.9	0.3131	19.52	0.0527	0.0658	37.03	0.0324	0			0	99.9141		0.714	0.0101034	0.348093	0.00111896	0.000915873	0.726356	0.000405685	0	0	0	0	1.80099		2.856	0.0101034	0.696186	0.00111896	0.00183175	2.17907	0.00162274	0	0	0	0	5.74593	2.87297		1.98819	0.0281338	0.969292	0.00311582	0.00255032	2.0226
102	H103.2	2017-11-15		42.87	0.2907	19.59	0.0711	0.09	36.85	0.0121	0.0408			0.0093	99.8241		0.713501	0.0093806	0.349341	0.00150963	0.00125271	0.722825	0.000151506	0.00039375	0	0	6.06539e-05	1.79842		2.854	0.0093806	0.698682	0.00150963	0.00250543	2.16848	0.000606023	0.0007875	0	0	0.000121308	5.73607	2.86804		1.99021	0.0261659	0.97444	0.00421092	0.00349428	2.01622
103	H103.3	2017-11-15		43	0.3102	19.67	0.0385	0.0883	37.23	0	0.0379			0	100.375		0.715665	0.0100098	0.350768	0.000817453	0.00122905	0.730279	0	0.000365763	0	0	0	1.80913		2.86266	0.0100098	0.701535	0.000817453	0.0024581	2.19084	0	0.000731526	0	0	0	5.76905	2.88452		1.98484	0.0277615	0.972826	0.00226714	0.00340868	2.02537
104	H021.1	2017-11-15		67.63	11.71	0.0079	0.008	0	20.2	0.0085	0			0.0248	99.5892		1.12559	0.37787	0.000140878	0.00016986	0	0.39623	0.00010643	0	0	0	0.000161744	1.90027		4.50236	0.37787	0.000281755	0.00016986	0	1.18869	0.000425718	0	0	0	0.000323487	6.07012	3.03506		2.9669	0.996012	0.000371334	0.000447728	0	1.04441
105	H021.2	2017-11-15		67.46	12.01	0.0216	0.0091	0.0079	20.26	0	0.0215			0	99.7902		1.12276	0.387551	0.000385185	0.000193216	0.00010996	0.397407	0	0.000207491	0	0	0	1.90861		4.49105	0.387551	0.000770369	0.000193216	0.000219921	1.19222	0	0.000414982	0	0	0	6.07242	3.03621		2.95833	1.02114	0.00101491	0.000509099	0.000289731	1.04711
106	H021.3	2017-11-15		67.65	11.66	0	0.0281	0.0082	20.08	0	0			0	99.4264		1.12592	0.376256	0	0.000596635	0.000114136	0.393876	0	0	0	0	0	1.89677		4.50369	0.376256	0	0.000596635	0.000228272	1.18163	0	0	0	0	0	6.0624	3.0312		2.97156	0.993022	0	0.00157465	0.00030123	1.03952
107	MCL.1	2017-11-15		63.78	1.2994	0.0257	15.13	0	19.08	0.0216	0.0317			0.2152	99.5837		1.06151	0.0419303	0.000458298	0.321248	0	0.374261	0.000270456	0.000305928	0	0	0.00140352	1.80139		4.24606	0.0419303	0.000916597	0.321248	0	1.12278	0.00108183	0.000611857	0	0	0.00280704	5.73743	2.86872		2.96025	0.116931	0.00127806	0.895867	0	1.0437
108	MCL.2	2017-11-15		63.72	1.3088	0.0071	15.19	0.0225	19.05	0.0112	0.0013			0.198	99.5089		1.06052	0.0422337	0.000126612	0.322522	0.000313179	0.373672	0.000140237	1.2546e-05	0	0	0.00129134	1.80083		4.24206	0.0422337	0.000253223	0.322522	0.000626357	1.12102	0.000560947	2.50919e-05	0	0	0.00258268	5.73188	2.86594		2.96033	0.117891	0.000353424	0.90029	0.000874208	1.04307
109	MCL.3	2017-11-15		64.14	1.2778	0.0065	15.27	0.0147	19.22	0.0149	0.0237			0.1736	100.141		1.06751	0.0412333	0.000115912	0.324221	0.00020461	0.377007	0.000186565	0.000228723	0	0	0.00113221	1.81183		4.27002	0.0412333	0.000231824	0.324221	0.00040922	1.13102	0.000746259	0.000457445	0	0	0.00226441	5.77061	2.8853		2.95984	0.114326	0.000321386	0.898959	0.000567316	1.04532
117	H103.1	2017-11-15		43.59	0.3256	19.64	0.0449	0.0654	36.78	0.0121	0.0165			0	100.474		0.725484	0.0105068	0.350233	0.000953341	0.000910306	0.721452	0.000151506	0.000159237	0	0	0	1.80985		2.90194	0.0105068	0.700465	0.000953341	0.00182061	2.16436	0.000606023	0.000318474	0	0	0	5.78096	2.89048		2.00793	0.0290797	0.969341	0.00263857	0.00251946	1.99677
118	H103.2	2017-11-15		43.46	0.3226	19.46	0.0555	0.0709	36.64	0.0105	0.047			0.0802	100.147		0.723321	0.01041	0.347023	0.00117841	0.00098686	0.718706	0.000131472	0.000453585	0	0	0.000523058	1.80273		2.89328	0.01041	0.694046	0.00117841	0.00197372	2.15612	0.000525887	0.00090717	0	0	0.00104612	5.75949	2.87974		2.0094	0.0289192	0.964038	0.00327364	0.00274152	1.99658
119	H103.3	2017-11-15		43.39	0.3039	19.7	0.0526	0.0693	37.03	0	0.0214			0.0091	100.576		0.722156	0.00980655	0.351303	0.00111683	0.00096459	0.726356	0	0.000206526	0	0	5.93495e-05	1.81197		2.88862	0.00980655	0.702605	0.00111683	0.00192918	2.17907	0	0.000413052	0	0	0.000118699	5.78368	2.89184		1.99777	0.0271289	0.971845	0.00308961	0.00266845	2.00939
120	H021.1	2017-11-15		68.04	11.17	0	0.018	0.0087	20.3	0	0			0.0465	99.5833		1.13241	0.360445	0	0.000382186	0.000121096	0.398191	0	0	0	0	0.000303269	1.89186		4.52966	0.360445	0	0.000382186	0.000242191	1.19457	0	0	0	0	0.000606539	6.08591	3.04295		2.97715	0.947618	0	0.00100478	0.000318364	1.04685
121	H021.2	2017-11-15		67.67	11.71	0.0013	0.0094	0	20.3	0	0.0071			0	99.6978		1.12626	0.37787	2.31824e-05	0.000199586	0	0.398191	0	6.85203e-05	0	0	0	1.90261		4.50503	0.37787	4.63648e-05	0.000199586	0	1.19457	0	0.000137041	0	0	0	6.07785	3.03893		2.96488	0.994746	6.10279e-05	0.000525412	0	1.04824
122	H021.3	2017-11-15		67.84	11.97	0	0.0225	0	20.26	0	0			0.0101	100.103		1.12909	0.38626	0	0.000477732	0	0.397407	0	0	0	0	6.58714e-05	1.9133		4.51634	0.38626	0	0.000477732	0	1.19222	0	0	0	0	0.000131743	6.09543	3.04772		2.96376	1.0139	0	0.00125401	0	1.04316
123	MCL.1	2017-11-15		64.93	1.2653	0.0107	15.23	0	19	0.0152	0.0029			0.2107	100.665		1.08065	0.04083	0.000190809	0.323372	0	0.372692	0.000190321	2.79871e-05	0	0	0.00137417	1.81933		4.32262	0.04083	0.000381618	0.323372	0	1.11807	0.000761285	5.59743e-05	0	0	0.00274834	5.80884	2.90442		2.97658	0.112463	0.000525569	0.890703	0	1.02655
124	MCL.2	2017-11-15		64.78	1.3078	0.0098	15.26	0.0021	19.24	0.0134	0.0316			0.2712	100.916		1.07816	0.0422014	0.00017476	0.324009	2.923e-05	0.377399	0.000167783	0.000304963	0	0	0.00176875	1.82421		4.31263	0.0422014	0.000349519	0.324009	5.846e-05	1.1322	0.000671133	0.000609927	0	0	0.00353749	5.81626	2.90813		2.96591	0.116092	0.000480748	0.891318	8.0409e-05	1.03819
125	SR55.1	2017-11-15		58	6.33	8.08	0.7257	0.1803	26.87	0.0244	0.1067			0.0201	100.337		0.965315	0.204263	0.144088	0.0154085	0.0025096	0.527064	0.000305516	0.00102973	0	0	0.000131091	1.86011		3.86126	0.204263	0.288175	0.0154085	0.00501921	1.58119	0.00122206	0.00205947	0	0	0.000262181	5.95886	2.97943		2.59194	0.548461	0.386886	0.0413729	0.00673848	1.41521
126	SR55.2	2017-11-15		56.9	6.03	8.98	0.5786	0.2162	27.48	0	0.122			0.0447	100.351		0.947008	0.194582	0.160137	0.0122852	0.0030093	0.53903	0	0.00117739	0	0	0.00029153	1.85752		3.78803	0.194582	0.320274	0.0122852	0.0060186	1.61709	0	0.00235478	0	0	0.00058306	5.94122	2.97061		2.55034	0.524019	0.431257	0.0330845	0.00810419	1.45163
127	SR55.3	2017-11-15		58.49	6.5	7.7	0.7479	0.2082	26.58	0	0.1262			0	100.352		0.97347	0.209748	0.137311	0.0158798	0.00289795	0.521376	0	0.00121792	0	0	0	1.8619		3.89388	0.209748	0.274622	0.0158798	0.00579589	1.56413	0	0.00243585	0	0	0	5.96649	2.98325		2.6105	0.56247	0.36822	0.042584	0.00777125	1.39814
128	SR55.4	2017-11-15		56.08	5.71	9.5	0.5307	0.2084	28.01	0	0.0859			0.0483	100.173		0.93336	0.184256	0.16941	0.0112681	0.00290073	0.549426	0	0.000828999	0	0	0.000315009	1.85176		3.73344	0.184256	0.33882	0.0112681	0.00580146	1.64828	0	0.001658	0	0	0.000630018	5.92415	2.96208		2.52083	0.49764	0.457544	0.030433	0.00783432	1.48389
129	SR55.5	2017-11-15		57.57	6.5	8.12	0.7077	0.2293	26.8	0.0038	0.0683			0.0223	100.021		0.958159	0.209748	0.144801	0.0150263	0.00319164	0.525691	4.75803e-05	0.000659146	0	0	0.000145439	1.85747		3.83263	0.209748	0.289602	0.0150263	0.00638327	1.57707	0.000190321	0.00131829	0	0	0.000290878	5.93227	2.96613		2.58426	0.565715	0.390545	0.0405276	0.00860821	1.41785
130	SR55.6	2017-11-15		57.21	6.21	8.57	0.6235	0.2612	27.46	0.0146	0.1404			0	100.49		0.952167	0.20039	0.152826	0.0132385	0.00363566	0.538637	0.000182808	0.00135496	0	0	0	1.86243		3.80867	0.20039	0.305651	0.0132385	0.00727131	1.61591	0.000731234	0.00270993	0	0	0	5.95457	2.97729		2.55848	0.538451	0.410644	0.035572	0.00976904	1.44732
131	SR55.7	2017-11-15		57.34	6.2	8.44	0.6081	0.1815	27.24	0.0066	0.1106			0	100.127		0.954331	0.200068	0.150507	0.0129115	0.00252631	0.534322	8.26395e-05	0.00106737	0	0	0	1.85582		3.81732	0.200068	0.301015	0.0129115	0.00505261	1.60297	0.000330558	0.00213474	0	0	0	5.9418	2.9709		2.56981	0.53874	0.405284	0.034768	0.00680281	1.43881
132	SR55.8	2017-11-15		57.43	6.12	8.67	0.6231	0.1884	27.55	0	0.1335			0.0039	100.719		0.955829	0.197486	0.154609	0.01323	0.00262235	0.540403	0	0.00128837	0	0	2.54355e-05	1.86549		3.82331	0.197486	0.309218	0.01323	0.0052447	1.62121	0	0.00257675	0	0	5.0871e-05	5.97233	2.98616		2.56069	0.52907	0.414201	0.0354435	0.00702533	1.44775
133	SR55.9	2017-11-15		54.72	5.19	10.75	0.4097	0.2023	29.26	0.024	0.0813			0.0469	100.684		0.910725	0.167476	0.191701	0.00869898	0.00281582	0.573945	0.000300507	0.000784605	0	0	0.000305878	1.85675		3.6429	0.167476	0.383401	0.00869898	0.00563165	1.72183	0.00120203	0.00156921	0	0	0.000611756	5.93333	2.96666		2.45589	0.451621	0.516946	0.0234579	0.00759324	1.54772
134	SR55.10	2017-11-15		56.43	5.85	9.09	0.5109	0.195	27.69	0	0.145			0.0871	99.998		0.939185	0.188774	0.162099	0.0108477	0.00271421	0.543149	0	0.00139936	0	0	0.00056806	1.84874		3.75674	0.188774	0.324197	0.0108477	0.00542843	1.62945	0	0.00279871	0	0	0.00113612	5.91937	2.95968		2.53861	0.510253	0.438151	0.0293213	0.0073365	1.46813
135	SR55.11	2017-11-15		58.07	6.42	8.18	0.7002	0.185	26.73	0.0045	0.1034			0	100.393		0.96648	0.207167	0.145871	0.014867	0.00257502	0.524318	5.63451e-05	0.000997886	0	0	0	1.86233		3.86592	0.207167	0.291742	0.014867	0.00515005	1.57295	0.00022538	0.00199577	0	0	0	5.96002	2.98001		2.59457	0.556151	0.391598	0.0399113	0.00691279	1.40756
136	SR55.12	2017-11-15		57.45	6.26	8.66	0.5936	0.2152	27.32	0	0.0697			0.0102	100.579		0.956161	0.202004	0.154431	0.0126036	0.00299538	0.535891	0	0.000672657	0	0	6.65236e-05	1.86483		3.82465	0.202004	0.308861	0.0126036	0.00599076	1.60767	0	0.00134531	0	0	0.000133047	5.96326	2.98163		2.56547	0.541996	0.414352	0.0338168	0.00803689	1.43785
137	SR55.13	2017-11-15		57.79	6.26	8.4	0.6619	0.236	27.06	0	0.1147			0	100.523		0.96182	0.202004	0.149794	0.0140538	0.0032849	0.530791	0	0.00110694	0	0	0	1.86285		3.84728	0.202004	0.299588	0.0140538	0.00656979	1.59237	0	0.00221388	0	0	0	5.96408	2.98204		2.5803	0.541921	0.401856	0.0377026	0.00881247	1.42397
138	SR55.14	2017-11-15		57.63	6.4	8.38	0.6839	0.2301	26.99	0	0.0667			0	100.381		0.959157	0.206522	0.149437	0.0145209	0.00320277	0.529418	0	0.000643704	0	0	0	1.8629		3.83663	0.206522	0.298875	0.0145209	0.00640555	1.58825	0	0.00128741	0	0	0	5.95249	2.97625		2.57817	0.555119	0.40168	0.0390316	0.00860889	1.42305
139	SR55.15	2017-11-15		57.86	6.31	8.22	0.6813	0.198	26.73	0	0.0951			0.0072	100.102		0.962985	0.203617	0.146584	0.0144657	0.00275597	0.524318	0	0.000917785	0	0	4.69578e-05	1.85569		3.85194	0.203617	0.293168	0.0144657	0.00551194	1.57295	0	0.00183557	0	0	9.39157e-05	5.94359	2.97179		2.59233	0.548133	0.394601	0.0389414	0.00741901	1.41145
140	SR55.16	2017-11-15		58.1	6.36	7.85	0.7033	0.2085	26.99	0.0082	0.1198			0	100.34		0.96698	0.205231	0.139986	0.0149329	0.00290212	0.529418	0.000102673	0.00115616	0	0	0	1.86071		3.86792	0.205231	0.279972	0.0149329	0.00580424	1.58825	0.000410693	0.00231232	0	0	0	5.96484	2.98242		2.59381	0.550509	0.375497	0.0400557	0.00778461	1.4201
141	SR55.17	2017-11-15		58.8	6.67	7.6	0.7861	0.188	26.52	0.0045	0.0751			0.0369	100.681		0.97863	0.215234	0.135528	0.0166909	0.00261678	0.520199	5.63451e-05	0.000724771	0	0	0.000240659	1.86992		3.91452	0.215234	0.271056	0.0166909	0.00523356	1.5606	0.00022538	0.00144954	0	0	0.000481318	5.98549	2.99274		2.61601	0.57535	0.362284	0.044617	0.006995	1.39056
142	SR55.18	2017-11-15		56.89	6.06	9.1	0.5663	0.2074	27.62	0	0.0986			0.0084	100.551		0.946841	0.19555	0.162277	0.012024	0.00288681	0.541776	0	0.000951563	0	0	5.47842e-05	1.86236		3.78736	0.19555	0.324554	0.012024	0.00577362	1.62533	0	0.00190313	0	0	0.000109568	5.95261	2.9763		2.54501	0.525619	0.436184	0.0323193	0.00775945	1.45624
143	SR55.19	2017-11-15		57.05	6.07	8.91	0.5656	0.1975	27.58	0	0.1104			0.0099	100.493		0.949504	0.195873	0.158889	0.0120091	0.00274901	0.540991	0	0.00106544	0	0	6.4567e-05	1.86114		3.79802	0.195873	0.317777	0.0120091	0.00549802	1.62297	0	0.00213088	0	0	0.000129134	5.95441	2.9772		2.5514	0.526327	0.426947	0.0322696	0.00738683	1.45369
144	SR55.20	2017-11-15		58.22	6.53	7.93	0.7027	0.2121	26.61	0	0.0923			0.0516	100.349		0.968977	0.210717	0.141413	0.0149201	0.00295223	0.521964	0	0.000890763	0	0	0.000336531	1.86217		3.87591	0.210717	0.282825	0.0149201	0.00590446	1.56589	0	0.00178153	0	0	0.000673062	5.95862	2.97931		2.60188	0.565813	0.379719	0.0400633	0.00792728	1.40157
145	BFC52.1	2017-11-15		60.53	7.31	6.22	0.9441	0.2205	24.98	0	0.0782			0.0357	100.318		1.00742	0.235886	0.110919	0.0200456	0.00306915	0.489991	0	0.000754688	0	0	0.000232833	1.86832		4.02969	0.235886	0.221838	0.0200456	0.0061383	1.46997	0	0.00150938	0	0	0.000465665	5.98555	2.99277		2.69295	0.630549	0.296498	0.0535841	0.00820416	1.3098
146	BFC52.2	2017-11-15		59.62	7.12	6.87	0.8022	0.2227	25.88	0	0.0916			0.0405	100.647		0.992277	0.229755	0.12251	0.0170328	0.00309977	0.507645	0	0.000884008	0	0	0.000264138	1.87347		3.96911	0.229755	0.24502	0.0170328	0.00619954	1.52294	0	0.00176802	0	0	0.000528276	5.99235	2.99617		2.64945	0.613463	0.327111	0.0454787	0.00827661	1.35545
147	BFC52.3	2017-11-15		60.08	7.27	6.45	0.9022	0.2423	25.31	0.0045	0.1117			0.0057	100.376		0.999933	0.234596	0.11502	0.019156	0.00337259	0.496464	5.63451e-05	0.00107799	0	0	3.7175e-05	1.86971		3.99973	0.234596	0.230041	0.019156	0.00674517	1.48939	0.00022538	0.00215598	0	0	7.43499e-05	5.98212	2.99106		2.67446	0.627458	0.307638	0.0512354	0.00902044	1.32786
148	BFC52.4	2017-11-15		60.19	7.32	6.38	0.9161	0.2354	25.36	0.0239	0.0889			0.0213	100.535		1.00176	0.236209	0.113772	0.0194511	0.00327654	0.497445	0.000299255	0.000857951	0	0	0.000138917	1.87321		4.00706	0.236209	0.227544	0.0194511	0.00655309	1.49234	0.00119702	0.0017159	0	0	0.000277834	5.99234	2.99617		2.67479	0.630696	0.30378	0.051936	0.00874862	1.32822
149	BFC52.5	2017-11-15		59.91	7.11	6.72	0.848	0.221	25.56	0.0275	0.0824			0.0141	100.493		0.997104	0.229433	0.119835	0.0180052	0.00307611	0.501368	0.000344331	0.000795221	0	0	9.19591e-05	1.87005		3.98842	0.229433	0.23967	0.0180052	0.00615222	1.5041	0.00137732	0.00159044	0	0	0.000183918	5.98893	2.99447		2.66386	0.612951	0.320151	0.0481026	0.00821812	1.33945
150	BFC52.6	2017-11-15		60.65	7.35	6.1	0.9656	0.2745	24.94	0.0207	0.1057			0.0599	100.466		1.00942	0.237177	0.108779	0.0205021	0.00382078	0.489207	0.000259187	0.00102008	0	0	0.000390663	1.87058		4.03768	0.237177	0.217558	0.0205021	0.00764156	1.46762	0.00103675	0.00204017	0	0	0.000781326	5.99204	2.99602		2.69536	0.633313	0.290463	0.054745	0.0102023	1.30628
151	BFC52.7	2017-11-15		60.64	7.49	6.14	0.87	0.2528	24.92	0.0085	0.0951			0	100.416		1.00925	0.241695	0.109492	0.0184723	0.00351874	0.488814	0.00010643	0.000917785	0	0	0	1.87227		4.03701	0.241695	0.218985	0.0184723	0.00703747	1.46644	0.000425718	0.00183557	0	0	0	5.99191	2.99595		2.69498	0.64539	0.292374	0.049326	0.00939596	1.30527
152	BFC52.8	2017-11-15		60.59	7.32	6.08	0.9842	0.2167	24.93	0.0235	0.0879			0.0015	100.234		1.00842	0.236209	0.108422	0.0208971	0.00301626	0.489011	0.000294247	0.0008483	0	0	9.78289e-06	1.86713		4.03369	0.236209	0.216845	0.0208971	0.00603251	1.46703	0.00117699	0.0016966	0	0	1.95658e-05	5.98359	2.9918		2.6965	0.631618	0.289919	0.0558783	0.00806541	1.3076
153	BFC52.9	2017-11-15		60.11	7.28	6.52	0.8723	0.2137	25.45	0	0.0973			0.0231	100.566		1.00043	0.234918	0.116269	0.0185212	0.0029745	0.49921	0	0.000939017	0	0	0.000150656	1.87342		4.00173	0.234918	0.232537	0.0185212	0.005949	1.49763	0	0.00187803	0	0	0.000301313	5.99347	2.99673		2.67073	0.627132	0.310388	0.0494436	0.00794065	1.33268
154	BFC52.10	2017-11-15		60.38	7.24	6.33	0.9096	0.2167	25.27	0	0.105			0.0383	100.49		1.00493	0.233628	0.112881	0.0193131	0.00301626	0.49568	0	0.00101333	0	0	0.00024979	1.87071		4.01971	0.233628	0.225761	0.0193131	0.00603251	1.48704	0	0.00202666	0	0	0.000499579	5.99401	2.997		2.68248	0.62363	0.301316	0.0515532	0.0080514	1.32313
155	H103.1	2017-11-15		43.45	0.3161	19.71	0.0577	0.0529	36.77	0	0.0353			0.0205	100.412		0.723154	0.0102002	0.351481	0.00122512	0.000736318	0.721256	0	0.000340671	0	0	0.000133699	1.80853		2.89262	0.0102002	0.702962	0.00122512	0.00147264	2.16377	0	0.000681342	0	0	0.000267399	5.77319	2.8866		2.00417	0.0282692	0.974105	0.00339533	0.00204065	1.99891
156	H103.2	2017-11-15		43.55	0.3505	19.66	0.0573	0.0703	36.71	0	0			0	100.398		0.724819	0.0113103	0.350589	0.00121663	0.000978509	0.720079	0	0	0	0	0	1.80899		2.89927	0.0113103	0.701179	0.00121663	0.00195702	2.16024	0	0	0	0	0	5.77517	2.88759		2.00809	0.0313349	0.9713	0.00337063	0.00271094	1.99496
157	H103.3	2017-11-15		43.77	0.2978	19.59	0.0446	0.0768	36.89	0	0.0036			0	100.673		0.72848	0.00960971	0.349341	0.000946972	0.00106898	0.72361	0	3.47427e-05	0	0	0	1.81309		2.91392	0.00960971	0.698682	0.000946972	0.00213797	2.17083	0	6.94853e-05	0	0	0	5.7962	2.8981		2.01092	0.0265269	0.964332	0.00261405	0.00295085	1.99748
158	H021.1	2017-11-15		67.99	11.62	0.0074	0.0112	0.0153	20.34	0	0			0	99.984		1.13158	0.374966	0.000131961	0.000237805	0.000212961	0.398976	0	0	0	0	0	1.90611		4.52633	0.374966	0.000263923	0.000237805	0.000425923	1.19693	0	0	0	0	0	6.09915	3.04958		2.9685	0.983653	0.000346176	0.000623836	0.000558665	1.04664
159	H021.2	2017-11-15		68.29	11.52	0.0102	0.0198	0	20.32	0	0			0	100.16		1.13658	0.371739	0.000181893	0.000420404	0	0.398584	0	0	0	0	0	1.9075		4.5463	0.371739	0.000363786	0.000420404	0	1.19575	0	0	0	0	0	6.11458	3.05729		2.97407	0.972728	0.000475958	0.00110007	0	1.04297
160	H021.3	2017-11-15		68.08	11.08	0.0146	0.0258	0.0296	20.48	0	0.0021			0	99.7122		1.13308	0.35754	0.000260356	0.0005478	0.000412004	0.401722	0	2.02666e-05	0	0	0	1.89358		4.53232	0.35754	0.000520713	0.0005478	0.000824008	1.20517	0	4.05331e-05	0	0	0	6.09696	3.04848		2.9735	0.938278	0.000683242	0.00143757	0.0010812	1.05422
161	MCL.1	2017-11-15		64.71	1.217	0.012	15.29	0	19.03	0	0.0209			0.2373	100.517		1.07699	0.0392714	0.000213991	0.324646	0	0.37328	0	0.0002017	0	0	0.00154765	1.81615		4.30797	0.0392714	0.000427983	0.324646	0	1.11984	0	0.000403401	0	0	0.0030953	5.79565	2.89783		2.97324	0.108416	0.000590764	0.896246	0	1.03051
162	MCL.2	2017-11-15		64.63	1.2665	0.0184	15.35	0.0277	19.24	0.0074	0.0019			0.2327	100.775		1.07566	0.0408687	0.00032812	0.32592	0.000385558	0.377399	9.26564e-05	1.83364e-05	0	0	0.00151765	1.82219		4.30264	0.0408687	0.000656241	0.32592	0.000771115	1.1322	0.000370625	3.66728e-05	0	0	0.0030353	5.8065	2.90325		2.96402	0.112615	0.000904146	0.898082	0.00106242	1.03994
163	BFC52.11	2017-11-15		59.99	7.18	6.4	0.9224	0.2401	25.17	0.0116	0.112			0.053	100.079		0.998436	0.231691	0.114129	0.0195849	0.00334196	0.493718	0.000145245	0.00108088	0	0	0.000345662	1.86247		3.99374	0.231691	0.228258	0.0195849	0.00668393	1.48115	0.00058098	0.00216177	0	0	0.000691324	5.96455	2.98227		2.67832	0.621516	0.306152	0.0525368	0.00896487	1.32441
164	BFC52.12	2017-11-15		60.05	7.34	6.36	0.881	0.2251	25.24	0.0042	0.0847			0.0251	100.21		0.999434	0.236854	0.113415	0.0187059	0.00313318	0.495091	5.25887e-05	0.000817418	0	0	0.0001637	1.86767		3.99774	0.236854	0.226831	0.0187059	0.00626635	1.48527	0.000210355	0.00163484	0	0	0.000327401	5.97384	2.98692		2.67683	0.634378	0.303766	0.0501008	0.00839173	1.32602
165	BFC52.13	2017-11-15		60.56	7.37	5.95	0.8471	0.2352	24.99	0.0093	0.0797			0	100.041		1.00792	0.237822	0.106104	0.0179861	0.00327376	0.490187	0.000116447	0.000769164	0	0	0	1.86418		4.03169	0.237822	0.212208	0.0179861	0.00654752	1.47056	0.000465786	0.00153833	0	0	0	5.97882	2.98941		2.69731	0.63644	0.283947	0.0481328	0.00876095	1.3118
166	BFC52.14	2017-11-15		60.14	7.22	6.37	0.8973	0.2102	25.32	0	0.0835			0.0228	100.264		1.00093	0.232982	0.113594	0.019052	0.00292578	0.49666	0	0.000805837	0	0	0.0001487	1.8671		4.00373	0.232982	0.227188	0.019052	0.00585157	1.48998	0	0.00161167	0	0	0.0002974	5.98069	2.99035		2.67777	0.623291	0.303895	0.0509693	0.00782728	1.3287
167	BFC52.15	2017-11-15		60.27	7.37	6.29	0.9678	0.24	25.28	0.0122	0.081			0	100.511		1.0031	0.237822	0.112167	0.0205489	0.00334057	0.495876	0.000152758	0.00078171	0	0	0	1.87379		4.01238	0.237822	0.224334	0.0205489	0.00668114	1.48763	0.000611031	0.00156342	0	0	0	5.99157	2.99579		2.67868	0.635085	0.299533	0.054874	0.00892072	1.3242
168	BFC52.16	2017-11-15		58.41	6.7	7.69	0.6444	0.2644	26.51	0.0092	0.134			0.0173	100.379		0.972139	0.216202	0.137133	0.0136823	0.0036802	0.520003	0.000115194	0.0012932	0	0	0.000112829	1.86436		3.88856	0.216202	0.274266	0.0136823	0.00736039	1.56001	0.000460778	0.0025864	0	0	0.000225659	5.96335	2.98167		2.6083	0.580083	0.367935	0.0367103	0.00987417	1.3952
169	BFC52.17	2017-11-15		61.09	7.51	5.62	1.0767	0.2391	24.63	0	0.0709			0.0515	100.288		1.01674	0.24234	0.100219	0.0228611	0.00332804	0.483126	0	0.000684237	0	0	0.000335879	1.86964		4.06697	0.24234	0.200439	0.0228611	0.00665609	1.44938	0	0.00136847	0	0	0.000671758	5.99069	2.99534		2.71553	0.647245	0.267667	0.0610577	0.00888858	1.29034
170	BFC52.18	2017-11-15		60.62	7.43	5.96	0.9971	0.247	24.82	0.0101	0.1103			0.0617	100.256		1.00892	0.239759	0.106282	0.021171	0.003438	0.486853	0.000126463	0.00106448	0	0	0.000402403	1.86802		4.03568	0.239759	0.212565	0.021171	0.00687601	1.46056	0.000505854	0.00212895	0	0	0.000804805	5.98005	2.99003		2.69943	0.641489	0.284365	0.0566443	0.00919859	1.3026
171	BFC52.19	2017-11-15		60.12	7.32	6.43	0.9087	0.2193	25.28	0	0.0854			0.0729	100.436		1.0006	0.236209	0.114664	0.019294	0.00305245	0.495876	0	0.000824173	0	0	0.000475448	1.87099		4.0024	0.236209	0.229328	0.019294	0.00610489	1.48763	0	0.00164835	0	0	0.000950896	5.98356	2.99178		2.6756	0.631622	0.30661	0.0515921	0.00816222	1.32597
172	BFC52.20	2017-11-15		59.8	7.27	6.37	0.9336	0.2558	25.06	0.0336	0.0984			0.1674	99.9888		0.995273	0.234596	0.113594	0.0198227	0.00356049	0.49156	0.00042071	0.000949633	0	0	0.00109177	1.86087		3.98109	0.234596	0.227188	0.0198227	0.00712098	1.47468	0.00168284	0.00189927	0	0	0.00218354	5.95027	2.97513		2.67624	0.630817	0.305449	0.0533024	0.009574	1.32178
173	181a.1	2017-11-15		57.31	6.57	8.69	0.2064	0.2059	27.57	0.0211	0.0585			0.0114	100.643		0.953831	0.212007	0.154965	0.0043824	0.00286593	0.540795	0.000264196	0.000564568	0	0	7.43499e-05	1.86975		3.81533	0.212007	0.309931	0.0043824	0.00573186	1.62239	0.00105678	0.00112914	0	0	0.0001487	5.9721	2.98605		2.55543	0.567994	0.415172	0.011741	0.00767819	1.44886
174	181a.2	2017-11-15		62.8	8.91	4.48	0.4629	0.183	23.66	0.013	0.0144			0.0629	100.586		1.0452	0.287517	0.0798902	0.00982855	0.00254719	0.464099	0.000162775	0.000138971	0	0	0.000410229	1.8898		4.18081	0.287517	0.15978	0.00982855	0.00509437	1.3923	0.000651099	0.000277941	0	0	0.000820458	6.03708	3.01854		2.77009	0.762002	0.211732	0.0260485	0.00675078	1.23
175	181a.3	2017-11-15		57.88	6.93	8.08	0.2415	0.183	27.24	0	0.0907			0.0345	100.68		0.963318	0.223624	0.144088	0.00512766	0.00254719	0.534322	0	0.000875322	0	0	0.000225006	1.87413		3.85327	0.223624	0.288175	0.00512766	0.00509437	1.60297	0	0.00175064	0	0	0.000450013	5.98046	2.99023		2.57724	0.598279	0.385489	0.0137184	0.00681469	1.42951
176	181a.4	2017-11-15		64.74	9.84	2.52	0.4294	0.2074	22.22	0.0025	0.0303			0.0649	100.054		1.07749	0.317527	0.0449382	0.00911726	0.00288681	0.435853	3.13028e-05	0.000292417	0	0	0.000423273	1.88856		4.30997	0.317527	0.0898764	0.00911726	0.00577362	1.30756	0.000125211	0.000584835	0	0	0.000846546	6.04138	3.02069		2.85363	0.840939	0.119015	0.0241462	0.00764544	1.15431
177	181a.5	2017-11-15		57.82	6.86	8.1	0.2358	0.1308	27.14	0.0172	0.0606			0	100.364		0.962319	0.221365	0.144444	0.00500664	0.00182061	0.53236	0.000215363	0.000584835	0	0	0	1.86812		3.84928	0.221365	0.288888	0.00500664	0.00364122	1.59708	0.000861454	0.00116967	0	0	0	5.96729	2.98365		2.58025	0.593543	0.387296	0.0134242	0.00488157	1.42741
178	181a.6	2017-11-15		63.21	9.49	3.67	0.298	0.1461	23.19	0.0215	0.0578			0.0856	100.169		1.05203	0.306233	0.0654457	0.0063273	0.00203357	0.45488	0.000269204	0.000557813	0	0	0.000558277	1.88833		4.20811	0.306233	0.130891	0.0063273	0.00406715	1.36464	0.00107682	0.00111563	0	0	0.00111655	6.02358	3.01179		2.79443	0.813425	0.173839	0.0168068	0.00540164	1.20827
179	181a.7	2017-11-15		57.81	7.04	7.87	0.2537	0.1929	26.77	0	0.049			0	99.9857		0.962153	0.227174	0.140343	0.0053867	0.00268498	0.525103	0	0.000472886	0	0	0	1.86332		3.84861	0.227174	0.280685	0.0053867	0.00536997	1.57531	0	0.000945772	0	0	0	5.94348	2.97174		2.59014	0.611557	0.377806	0.0145011	0.00722804	1.41359
180	181a.8	2017-11-15		63.01	9.13	3.97	0.4761	0.2105	23.41	0.0396	0.0238			0.0602	100.33		1.0487	0.294616	0.0707955	0.0101088	0.00292996	0.459195	0.000495837	0.000229688	0	0	0.00039262	1.88746		4.19479	0.294616	0.141591	0.0101088	0.00585992	1.37759	0.00198335	0.000459375	0	0	0.00078524	6.02778	3.01389		2.78364	0.782021	0.187918	0.0268326	0.00777721	1.21888
181	181a.9	2017-11-15		57.29	6.59	8.63	0.2155	0.1642	27.65	0.0223	0.1058			0.0387	100.706		0.953498	0.212653	0.153896	0.00457561	0.00228551	0.542364	0.000279221	0.00102105	0	0	0.000252398	1.87082		3.81399	0.212653	0.307791	0.00457561	0.00457101	1.62709	0.00111688	0.0020421	0	0	0.000504797	5.97434	2.98717		2.55358	0.569509	0.412151	0.012254	0.00612086	1.45252
182	181a.10	2017-11-15		56.85	6.63	8.57	0.2095	0.146	27.49	0	0.0653			0.0378	99.9987		0.946175	0.213943	0.152826	0.00444822	0.00203218	0.539226	0	0.000630193	0	0	0.000246529	1.85953		3.7847	0.213943	0.305651	0.00444822	0.00406436	1.61768	0	0.00126039	0	0	0.000493057	5.93224	2.96612		2.55195	0.577032	0.41219	0.0119974	0.00548105	1.45436
183	181a.11	2017-11-15		63.06	9.23	3.87	0.3486	0.1831	23.42	0.0018	0.0128			0.0698	100.196		1.04953	0.297843	0.0690123	0.00740167	0.00254858	0.459391	2.2538e-05	0.000123529	0	0	0.00045523	1.88633		4.19812	0.297843	0.138025	0.00740167	0.00509715	1.37817	9.01521e-05	0.000247059	0	0	0.000910461	6.02591	3.01296		2.78671	0.790832	0.183241	0.0196529	0.00676698	1.21978
184	181a.12	2017-11-15		58.88	7.29	7.33	0.268	0.1886	26.56	0.0056	0.0583			0.0222	100.603		0.979961	0.235241	0.130713	0.00569032	0.00262513	0.520984	7.01183e-05	0.000562638	0	0	0.000144787	1.87599		3.91985	0.235241	0.261426	0.00569032	0.00525026	1.56295	0.000280473	0.00112528	0	0	0.000289573	5.9921	2.99605		2.61668	0.628136	0.349028	0.0151942	0.00700958	1.39112
185	181a.13	2017-11-15		62.4	8.92	4.5	0.3136	0.1378	24.03	0.0082	0.0479			0.0527	100.41		1.03855	0.287839	0.0802468	0.00665853	0.00191804	0.471357	0.000102673	0.00046227	0	0	0.000343705	1.88747		4.15418	0.287839	0.160494	0.00665853	0.00383609	1.41407	0.000410693	0.000924541	0	0	0.000687411	6.0291	3.01455		2.75609	0.763866	0.212958	0.0176704	0.00509009	1.25088
186	181a.14	2017-11-15		57.91	6.81	8.12	0.2306	0.1871	26.92	0.0214	0.0732			0.0471	100.319		0.963817	0.219752	0.144801	0.00489623	0.00260425	0.528045	0.000267952	0.000706434	0	0	0.000307183	1.8652		3.85527	0.219752	0.289602	0.00489623	0.00520851	1.58414	0.00107181	0.00141287	0	0	0.000614365	5.96196	2.98098		2.58658	0.589744	0.388599	0.0131399	0.00698898	1.4171
187	181a.15	2017-11-15		61.67	8.74	4.69	0.2767	0.1427	24.26	0.0266	0.0424			0.0483	99.8968		1.0264	0.282031	0.083635	0.00587505	0.00198625	0.475868	0.000333062	0.000409191	0	0	0.000315009	1.87685		4.10559	0.282031	0.16727	0.00587505	0.0039725	1.4276	0.00133225	0.000818383	0	0	0.000630018	5.99512	2.99756		2.73929	0.752695	0.223208	0.0156795	0.00530097	1.27002
188	181a.16	2017-11-15		57.14	6.62	8.41	0.21	0.1249	27.44	0.005	0.062			0.025	100.037		0.951002	0.213621	0.149972	0.00445884	0.00173849	0.538245	6.26056e-05	0.000598346	0	0	0.000163048	1.85986		3.80401	0.213621	0.299945	0.00445884	0.00347698	1.61474	0.000250423	0.00119669	0	0	0.000326096	5.94202	2.97101		2.56075	0.575214	0.403829	0.0120063	0.00468121	1.44933
189	181a.17	2017-11-15		62.19	8.92	4.37	0.4216	0.1864	23.89	0	0.0136			0.1155	100.107		1.03505	0.287839	0.0779286	0.00895164	0.00259451	0.468611	0	0.00013125	0	0	0.000753282	1.88186		4.1402	0.287839	0.155857	0.00895164	0.00518902	1.40583	0	0.0002625	0	0	0.00150656	6.00564	3.00282		2.75754	0.766851	0.207614	0.0238486	0.00691219	1.24845
190	181a.18	2017-11-15		56.98	6.46	8.78	0.241	0.1983	27.69	0.0075	0.1161			0	100.473		0.948339	0.208458	0.15657	0.00511704	0.00276015	0.543149	9.39085e-05	0.00112045	0	0	0	1.86561		3.79336	0.208458	0.313141	0.00511704	0.00552029	1.62945	0.000375634	0.0022409	0	0	0	5.95765	2.97883		2.54688	0.559838	0.420489	0.0137424	0.00741271	1.45869
191	181a.19	2017-11-15		57.22	6.53	8.66	0.1576	0.1544	27.49	0.0077	0.0632			0.0021	100.285		0.952333	0.210717	0.154431	0.00334625	0.0021491	0.539226	9.64127e-05	0.000609927	0	0	1.3696e-05	1.86292		3.80933	0.210717	0.308861	0.00334625	0.0042982	1.61768	0.000385651	0.00121985	0	0	2.73921e-05	5.95587	2.97793		2.55837	0.566075	0.414866	0.00898946	0.0057734	1.44859
192	181a.20	2017-11-15		65.33	10.14	2.34	0.3266	0.2166	22	0.0237	0			0.0776	100.454		1.08731	0.327208	0.0417283	0.00693455	0.00301487	0.431538	0.000296751	0	0	0	0.000506101	1.89854		4.34924	0.327208	0.0834567	0.00693455	0.00602973	1.29461	0.001187	0	0	0	0.0010122	6.06968	3.03484		2.86621	0.862536	0.109998	0.0182798	0.00794734	1.13756
193	H103.1	2017-11-15		43.15	0.3196	19.71	0.0599	0.0591	36.75	0	0.0225			0	100.071		0.718161	0.0103132	0.351481	0.00127183	0.000822616	0.720864	0	0.000217142	0	0	0	1.80313		2.87264	0.0103132	0.702962	0.00127183	0.00164523	2.16259	0	0.000434283	0	0	0	5.75186	2.87593		1.99771	0.0286882	0.977717	0.00353786	0.00228828	2.00523
194	H103.2	2017-11-15		43.52	0.331	19.56	0.0436	0.0713	36.91	0.0155	0.0482			0.0055	100.505		0.724319	0.010681	0.348806	0.000925739	0.000992428	0.724002	0.000194078	0.000465166	0	0	3.58706e-05	1.81042		2.89728	0.010681	0.697612	0.000925739	0.00198486	2.17201	0.00077631	0.000930331	0	0	7.17412e-05	5.78227	2.89113		2.00425	0.0295553	0.965175	0.0025616	0.00274613	2.00337
195	H103.3	2017-11-15		43.31	0.3361	19.66	0.0682	0.0382	36.78	0.004	0.0287			0	100.225		0.720824	0.0108456	0.350589	0.00144806	0.000531708	0.721452	5.00845e-05	0.000276976	0	0	0	1.80602		2.8833	0.0108456	0.701179	0.00144806	0.00106342	2.16436	0.000200338	0.000553952	0	0	0	5.76294	2.88147		2.00127	0.0301113	0.973362	0.00402033	0.00147621	2.00301
196	H021.1	2017-11-15		67.51	11.62	0.009	0.0137	0	20.06	0.0055	0			0.0224	99.2407		1.12359	0.374966	0.000160494	0.000290886	0	0.393484	6.88662e-05	0	0	0	0.000146091	1.89271		4.49437	0.374966	0.000320987	0.000290886	0	1.18045	0.000275465	0	0	0	0.000292182	6.05097	3.02549		2.97101	0.991486	0.000424378	0.000769162	0	1.04045
197	H021.2	2017-11-15		67.26	11.75	0.0257	0.0191	0	20.18	0.0057	0			0.0382	99.2788		1.11943	0.379161	0.000458298	0.000405542	0	0.395838	7.13704e-05	0	0	0	0.000249137	1.89562		4.47773	0.379161	0.000916597	0.000405542	0	1.18751	0.000285482	0	0	0	0.000498275	6.04651	3.02326		2.96219	1.00332	0.00121273	0.00107313	0	1.04745
198	H021.3	2017-11-15		67.25	11.93	0.009	0.0279	0	20.41	0.0066	0.0089			0	99.6425		1.11927	0.384969	0.000160494	0.000592388	0	0.400349	8.26395e-05	8.58916e-05	0	0	0	1.90551		4.47707	0.384969	0.000320987	0.000592388	0	1.20105	0.000330558	0.000171783	0	0	0	6.0645	3.03225		2.95297	1.01567	0.000423431	0.0015629	0	1.05624
199	MCL.1	2017-11-15		64.45	1.2722	0.0239	15.24	0.0035	19.19	0.0242	0			0.2241	100.428		1.07266	0.0410526	0.0004262	0.323584	4.87167e-05	0.376418	0.000303011	0	0	0	0.00146156	1.81596		4.29066	0.0410526	0.000852399	0.323584	9.74333e-05	1.12926	0.00121205	0	0	0	0.00292313	5.78964	2.89482		2.96437	0.113451	0.00117783	0.894243	0.000134631	1.04025
200	MCL.2	2017-11-15		64.58	1.2397	0.0163	15.33	0.0078	19.12	0.0139	0.0393			0.2768	100.624		1.07483	0.0400039	0.000290672	0.325495	0.000108569	0.375045	0.000174044	0.000379274	0	0	0.00180527	1.81813		4.29931	0.0400039	0.000581344	0.325495	0.000217137	1.12514	0.000696175	0.000758548	0	0	0.00361054	5.79581	2.89791		2.96719	0.110435	0.000802432	0.898566	0.000299716	1.03536
201	H103.1	2017-11-15		43.69	0.3443	19.64	0.0581	0.0922	37.21	0.009	0.0656			0.0335	101.143		0.727149	0.0111102	0.350233	0.00123361	0.00128334	0.729887	0.00011269	0.000633089	0	0	0.000218484	1.82186		2.90859	0.0111102	0.700465	0.00123361	0.00256667	2.18966	0.000450761	0.00126618	0	0	0.000436969	5.81579	2.90789		2.00048	0.0305657	0.963537	0.00339383	0.00353063	2.00802
202	H103.2	2017-11-15		43.7	0.3502	19.61	0.0568	0.0949	37.13	0	0.0364			0.0296	101.008		0.727315	0.0113006	0.349698	0.00120601	0.00132092	0.728318	0	0.000351287	0	0	0.000193049	1.8197		2.90926	0.0113006	0.699395	0.00120601	0.00264184	2.18495	0	0.000702574	0	0	0.000386098	5.80985	2.90492		2.00299	0.0311212	0.963049	0.00332128	0.00363774	2.00575
203	H021.1	2017-11-15		67.43	11.65	0.0021	0.0229	0.0087	20.21	0	0			0.0245	99.3483		1.12226	0.375934	3.74485e-05	0.000486225	0.000121096	0.396426	0	0	0	0	0.000159787	1.89543		4.48905	0.375934	7.4897e-05	0.000486225	0.000242191	1.18928	0	0	0	0	0.000319574	6.05538	3.02769		2.96533	0.993321	9.89493e-05	0.00128474	0.000319968	1.04747
204	H021.2	2017-11-15		67.59	11.66	0.0177	0.0202	0	20.52	0.0048	0			0.0283	99.8411		1.12493	0.376256	0.000315637	0.000428897	0	0.402507	6.01014e-05	0	0	0	0.00018457	1.90468		4.4997	0.376256	0.000631275	0.000428897	0	1.20752	0.000240406	0	0	0	0.000369141	6.08515	3.04257		2.95783	0.989311	0.000829922	0.00112772	0	1.05833
205	MCL.1	2017-11-15		64.78	1.2588	0.0224	15.21	0.0008	19.15	0	0			0.2509	100.673		1.07816	0.0406202	0.000399451	0.322947	1.11352e-05	0.375634	0	0	0	0	0.00163635	1.81941		4.31263	0.0406202	0.000798902	0.322947	2.22705e-05	1.1269	0	0	0	0	0.0032727	5.80719	2.9036		2.97054	0.111917	0.00110057	0.889785	3.06799e-05	1.03495
206	A13.1	2017-11-15		48.77	2.46	15.91	0.0113	0.6019	32.88	0.0295	0.0133			0.0078	100.684		0.811697	0.0793817	0.283717	0.000239928	0.00837787	0.644952	0.000369373	0.000128355	0	0	5.0871e-05	1.82891		3.24679	0.0793817	0.567434	0.000239928	0.0167557	1.93486	0.00147749	0.00025671	0	0	0.000101742	5.84729	2.92365		2.22105	0.217213	0.776337	0.000656517	0.0229245	1.76479
207	A13.2	2017-11-15		49.82	2.65	15.37	0.0373	0.6952	32.08	0.0479	0.0372			0	100.737		0.829172	0.0855128	0.274087	0.000791974	0.00967652	0.62926	0.000599762	0.000359008	0	0	0	1.82946		3.31669	0.0855128	0.548175	0.000791974	0.019353	1.88778	0.00239905	0.000718015	0	0	0	5.86142	2.93071		2.2634	0.233426	0.74818	0.00216186	0.0264141	1.7177
208	A13.3	2017-11-15		50.04	2.96	14.86	0.0411	0.6641	31.79	0.0283	0.0017			0.0201	100.405		0.832834	0.0955162	0.264993	0.000872658	0.00924364	0.623572	0.000354348	1.64063e-05	0	0	0.000131091	1.82753		3.33134	0.0955162	0.529986	0.000872658	0.0184873	1.87072	0.00141739	3.28125e-05	0	0	0.000262181	5.84863	2.92431		2.27837	0.261302	0.724937	0.00238732	0.0252877	1.7059
209	A13.4	2017-11-15		49.47	2.57	15.47	0.018	0.6826	32	0.0206	0.0282			0	100.259		0.823347	0.0829313	0.275871	0.000382186	0.00950114	0.627691	0.000257935	0.000272151	0	0	0	1.82025		3.29339	0.0829313	0.551741	0.000382186	0.0190023	1.88307	0.00103174	0.000544302	0	0	0	5.8321	2.91605		2.2588	0.227517	0.756834	0.0010485	0.0260658	1.72203
210	A13.5	2017-11-15		48.76	2.41	15.93	0.0232	0.6375	32.93	0.0424	0.0066			0	100.74		0.811531	0.0777683	0.284074	0.000492595	0.00887339	0.645933	0.000530896	6.36949e-05	0	0	0	1.82927		3.24612	0.0777683	0.568147	0.000492595	0.0177468	1.9378	0.00212358	0.00012739	0	0	0	5.85033	2.92516		2.21945	0.212688	0.77691	0.00134719	0.0242677	1.76656
211	A13.6	2017-11-15		48.83	2.42	15.83	0.0317	0.6189	32.54	0.0448	0			0	100.315		0.812696	0.078091	0.28229	0.000673072	0.0086145	0.638283	0.000560947	0	0	0	0	1.82121		3.25078	0.078091	0.564581	0.000673072	0.017229	1.91485	0.00224379	0	0	0	0	5.82845	2.91422		2.23098	0.214372	0.774931	0.00184769	0.0236481	1.75219
212	A13.7	2017-11-15		48.21	2.3	16.08	0.0198	0.5509	33.24	0.0475	0.0075			0	100.456		0.802377	0.0742187	0.286749	0.000420404	0.007668	0.652014	0.000594754	7.23805e-05	0	0	0	1.82411		3.20951	0.0742187	0.573497	0.000420404	0.015336	1.95604	0.00237901	0.000144761	0	0	0	5.83154	2.91577		2.20148	0.203634	0.786752	0.00115346	0.0210387	1.78893
213	A13.8	2017-11-15		49.31	2.61	15.43	0.0134	0.751	31.82	0.0265	0			0	99.961		0.820684	0.0842221	0.275157	0.000284516	0.0104532	0.62416	0.00033181	0	0	0	0	1.81529		3.28274	0.0842221	0.550315	0.000284516	0.0209064	1.87248	0.00132724	0	0	0	0	5.81227	2.90614		2.25918	0.231846	0.757452	0.000783215	0.0287755	1.71819
214	A13.9	2017-11-15		49.41	2.74	15.44	0.0112	0.6939	31.98	0.0405	0			0.0087	100.324		0.822349	0.088417	0.275336	0.000237805	0.00965843	0.627299	0.000507106	0	0	0	5.67407e-05	1.82386		3.28939	0.088417	0.550671	0.000237805	0.0193169	1.8819	0.00202842	0	0	0	0.000113481	5.83208	2.91604		2.25607	0.242568	0.755369	0.000652405	0.0264974	1.72096
215	A13.10	2017-11-15		48.86	2.61	15.67	0.0228	0.6789	32.25	0.0177	0.0095			0	100.119		0.813195	0.0842221	0.279437	0.000484102	0.00944964	0.632595	0.000221624	9.1682e-05	0	0	0	1.8197		3.25278	0.0842221	0.558874	0.000484102	0.0188993	1.89778	0.000886496	0.000183364	0	0	0	5.81411	2.90706		2.23785	0.231773	0.76899	0.00133221	0.0260047	1.74085
216	A13.11	2017-11-15		50.81	3.37	14.21	0.0626	0.7427	31.52	0.0192	0.0149			0.0253	100.775		0.845649	0.108747	0.253402	0.00132916	0.0103377	0.618276	0.000240406	0.000143796	0	0	0.000165005	1.83829		3.3826	0.108747	0.506803	0.00132916	0.0206754	1.85483	0.000961623	0.000287592	0	0	0.000330009	5.87656	2.93828		2.30243	0.296082	0.689932	0.00361887	0.0281462	1.68337
217	A13.12	2017-11-15		49	2.49	15.96	0.0436	0.6488	32.58	0.0024	0			0.018	100.743		0.815525	0.0803498	0.284609	0.000925739	0.00903068	0.639068	3.00507e-05	0	0	0	0.000117395	1.82966		3.2621	0.0803498	0.569217	0.000925739	0.0180614	1.9172	0.000120203	0	0	0	0.000234789	5.84821	2.92411		2.23118	0.219827	0.778655	0.00253271	0.0247068	1.74841
218	A13.13	2017-11-15		46.84	1.59	17.25	0.025	0.4763	34.3	0.0369	0			0	100.518		0.779575	0.0513077	0.307613	0.000530814	0.00662964	0.672806	0.00046203	0	0	0	0	1.81892		3.1183	0.0513077	0.615225	0.000530814	0.0132593	2.01842	0.00184812	0	0	0	0	5.81889	2.90945		2.14357	0.141079	0.845832	0.00145956	0.0182293	1.84999
219	A13.14	2017-11-15		48.29	2.23	16.29	0.0171	0.5305	33	0.0253	0			0.0328	100.416		0.803708	0.0719599	0.290493	0.000363077	0.00738405	0.647306	0.000316785	0	0	0	0.000213919	1.82175		3.21483	0.0719599	0.580987	0.000363077	0.0147681	1.94192	0.00126714	0	0	0	0.000427838	5.82652	2.91326		2.20703	0.197606	0.797713	0.000997031	0.0202771	1.77754
220	A13.15	2017-11-15		49.43	2.75	15.22	0.0179	0.6786	31.9	0.0155	0.0306			0	100.043		0.822682	0.0887397	0.271413	0.000380063	0.00944547	0.625729	0.000194078	0.000295313	0	0	0	1.81888		3.29073	0.0887397	0.542825	0.000380063	0.0188909	1.87719	0.00077631	0.000590625	0	0	0	5.82012	2.91006		2.26162	0.243953	0.746136	0.00104482	0.0259664	1.72018
221	A13.16	2017-11-15		49.62	2.74	15.24	0.0187	0.6818	31.92	0.0336	0			0.0714	100.325		0.825844	0.088417	0.271769	0.000397049	0.00949001	0.626122	0.00042071	0	0	0	0.000465665	1.82293		3.30338	0.088417	0.543538	0.000397049	0.01898	1.87837	0.00168284	0	0	0	0.000931331	5.83569	2.91784		2.26426	0.242418	0.745123	0.00108861	0.0260192	1.71667
222	A13.17	2017-11-15		48.41	2.37	16.03	0.0165	0.6813	32.78	0.0346	0.0396			0.0372	100.399		0.805705	0.0764775	0.285857	0.000350337	0.00948305	0.642991	0.000433231	0.000382169	0	0	0.000242616	1.82192		3.22282	0.0764775	0.571714	0.000350337	0.0189661	1.92897	0.00173292	0.000764339	0	0	0.000485231	5.82228	2.91114		2.21413	0.210165	0.785553	0.000962748	0.02606	1.76698
223	A13.18	2017-11-15		49.73	2.8	15.12	0.0225	0.7433	31.8	0.0538	0.0131			0	100.283		0.827675	0.0903532	0.269629	0.000477732	0.010346	0.623768	0.000673637	0.000126425	0	0	0	1.82305		3.3107	0.0903532	0.539259	0.000477732	0.0206921	1.8713	0.00269455	0.000252849	0	0	0	5.83573	2.91787		2.26926	0.247724	0.739251	0.00130981	0.028366	1.7102
224	A13.19	2017-11-15		48.77	2.48	16.08	0.0205	0.6501	32.66	0.0176	0			0.0012	100.679		0.811697	0.0800271	0.286749	0.000435267	0.00904877	0.640637	0.000220372	0	0	0	7.82631e-06	1.82882		3.24679	0.0800271	0.573497	0.000435267	0.0180975	1.92191	0.000881488	0	0	0	1.56526e-05	5.84165	2.92083		2.2232	0.21919	0.78539	0.00119218	0.0247841	1.75467
225	A13.20	2017-11-15		49.33	2.64	15.6	0.0206	0.6383	32.1	0.0152	0.0268			0.0295	100.4		0.821017	0.0851901	0.278189	0.000437391	0.00888453	0.629653	0.000190321	0.00025864	0	0	0.000192397	1.82401		3.28407	0.0851901	0.556378	0.000437391	0.0177691	1.88896	0.000761285	0.00051728	0	0	0.000384793	5.83446	2.91723		2.2515	0.233619	0.762885	0.00119947	0.0243643	1.72671
226	H103.1	2017-11-15		43.66	0.3446	19.82	0.0543	0.0816	36.81	0	0.0145			0	100.785		0.726649	0.0111199	0.353443	0.00115293	0.00113579	0.722041	0	0.000139936	0	0	0	1.81568		2.9066	0.0111199	0.706885	0.00115293	0.00227159	2.16612	0	0.000279871	0	0	0	5.79443	2.89721		2.00648	0.0307051	0.975951	0.00318355	0.00313624	1.99375
227	H103.2	2017-11-15		43.74	0.3209	19.83	0.0608	0.0715	36.5	0.0128	0.0388			0.0203	100.595		0.727981	0.0103551	0.353621	0.00129094	0.000995212	0.71596	0.00016027	0.000374449	0	0	0.000132395	1.81087		2.91192	0.0103551	0.707242	0.00129094	0.00199042	2.14788	0.000641082	0.000748897	0	0	0.00026479	5.78234	2.89117		2.01436	0.0286531	0.978486	0.00357209	0.0027538	1.9811
228	H021.1	2017-11-15		67.81	11.92	0.0181	0.0248	0.0352	20.19	0	0			0	99.9982		1.12859	0.384646	0.00032277	0.000526567	0.00048995	0.396034	0	0	0	0	0	1.91061		4.51435	0.384646	0.000645541	0.000526567	0.000979901	1.1881	0	0	0	0	0	6.08925	3.04462		2.96546	1.01069	0.000848106	0.0013836	0.00128739	1.04061
229	H021.2	2017-11-15		68.1	11.22	0.0168	0.01	0	20.39	0.0292	0.0069			0.0036	99.7766		1.13341	0.362058	0.000299588	0.000212325	0	0.399957	0.000365617	6.65901e-05	0	0	2.34789e-05	1.8964		4.53365	0.362058	0.000599176	0.000212325	0	1.19987	0.00146247	0.00013318	0	0	4.69578e-05	6.09804	3.04902		2.97384	0.949967	0.000786058	0.000557099	0	1.04941
230	MCL.1	2017-11-15		64.85	1.1858	0	15.31	0.0065	19.09	0.0011	0			0.2417	100.685		1.07932	0.0382646	0	0.32507	9.04738e-05	0.374457	1.37732e-05	0	0	0	0.00157635	1.81879		4.31729	0.0382646	0	0.32507	0.000180948	1.12337	5.5093e-05	0	0	0	0.0031527	5.80738	2.90369		2.97366	0.105423	0	0.895606	0.000249266	1.03167
231	MCL.2	2017-11-15		64.72	1.2724	0	15.33	0.0203	19.13	0.0184	0			0.2037	100.695		1.07716	0.0410591	0	0.325495	0.000282557	0.375242	0.000230389	0	0	0	0.00132852	1.8208		4.30863	0.0410591	0	0.325495	0.000565113	1.12572	0.000921555	0	0	0	0.00265703	5.80506	2.90253		2.96888	0.113168	0	0.897135	0.000778788	1.03425
1	H103.1	2017-11-23		43.12	0.3599	19.35	0.0511	0.0545	36.67	0	0.017			0	99.6226		0.717662	0.0116136	0.345061	0.00108498	0.000758588	0.719295	0	0.000164063	0	0	0	1.79564		2.87065	0.0116136	0.690123	0.00108498	0.00151718	2.15788	0	0.000328125	0	0	0	5.7332	2.8666		2.00282	0.0324108	0.962984	0.00302793	0.00211704	2.00738
2	H103.2	2017-11-23		43.17	0.2966	19.56	0.0587	0.0948	36.4	0.0065	0.0422			0	99.6288		0.718494	0.00957098	0.348806	0.00124635	0.00131953	0.713998	8.13873e-05	0.000407261	0	0	0	1.79392		2.87398	0.00957098	0.697612	0.00124635	0.00263905	2.142	0.000325549	0.000814522	0	0	0	5.72818	2.86409		2.0069	0.0267337	0.974288	0.00348132	0.00368571	1.99435
3	H103.3	2017-11-23		43.37	0.3477	19.5	0.0619	0.0592	36.49	0.0126	0.0099			0.0282	99.8796		0.721823	0.0112199	0.347736	0.00131429	0.000824008	0.715764	0.000157766	9.55423e-05	0	0	0.000183918	1.79912		2.88729	0.0112199	0.695472	0.00131429	0.00164802	2.14729	0.000631065	0.000191085	0	0	0.000367836	5.74543	2.87271		2.01015	0.0312455	0.968384	0.00366008	0.00229472	1.99328
4	H116.1	2017-11-23		29.7	0.0292	0	0.0107	70.73	0.0263	0.0152	0.0037			0.0473	100.562		0.494308	0.000942255	0	0.000227188	0.984494	0.000515884	0.000190321	3.57077e-05	0	0	0.000308487	1.48102		1.97723	0.000942255	0	0.000227188	1.96899	0.00154765	0.000761285	7.14155e-05	0	0	0.000616974	3.95039	1.97519		2.00206	0.00381635	0	0.000920166	3.98743	0.00208945
5	H116.2	2017-11-23		29.89	0.0413	0	0	70.15	0.0301	0.0161	0			0	100.127		0.49747	0.00133271	0	0	0.976421	0.000590422	0.00020159	0	0	0	0	1.47602		1.98988	0.00133271	0	0	1.95284	0.00177127	0.000806361	0	0	0	0	3.94663	1.97332		2.01679	0.00540292	0	0	3.9585	0.00239362
6	D015.1	2017-11-23		0.0056	0.0179	0.0007	0	0.0099	0.0193	100.35	0			0.2406	100.644		9.32028e-05	0.000577615	1.24828e-05	0	0.000137799	0.000378576	1.2565	0	0	0	0.00156917	1.25926		0.000372811	0.000577615	2.49657e-05	0	0.000275597	0.00113573	5.02598	0	0	0	0.00313835	5.03151	2.51575		0.000296382	0.00183679	3.96949e-05	0	0.000438194	0.00120386
7	D015.2	2017-11-23		0	0.0128	0.0009	0	0	0.0055	99.71	0			0.2803	100.009		0	0.000413043	1.60494e-05	0	0	0.000107884	1.24848	0	0	0	0.0018281	1.25085		0	0.000413043	3.20987e-05	0	0	0.000323653	4.99393	0	0	0	0.00365619	4.99835	2.49918		0	0.00132217	5.13749e-05	0	0	0.000345344
8	H021.1	2017-11-23		67.58	11.76	0.0021	0.0091	0	19.68	0	0			0.0458	99.0771		1.12476	0.379483	3.74485e-05	0.000193216	0	0.38603	0	0	0	0	0.000298704	1.8908		4.49903	0.379483	7.4897e-05	0.000193216	0	1.15809	0	0	0	0	0.000597408	6.03747	3.01874		2.98074	1.00567	9.92429e-05	0.000512045	0	1.02302
9	H021.2	2017-11-23		67.76	11.64	0	0.0313	0	19.65	0	0.0138			0	99.0952		1.12775	0.375611	0	0.000664579	0	0.385441	0	0.00013318	0	0	0	1.8896		4.51102	0.375611	0	0.000664579	0	1.15632	0	0.00026636	0	0	0	6.04388	3.02194		2.98551	0.994357	0	0.00175934	0	1.02038
10	H021.3	2017-11-23		67.34	11.68	0.0228	0.0272	0	20.28	0	0			0	99.35		1.12076	0.376902	0.000406584	0.000577525	0	0.397799	0	0	0	0	0	1.89645		4.48306	0.376902	0.000813168	0.000577525	0	1.1934	0	0	0	0	0	6.05475	3.02737		2.96168	0.995984	0.00107442	0.00152614	0	1.05121
11	MCL.1	2017-11-23		64.55	1.2401	0.0336	15.17	0	18.92	0.0042	0.057			0.2239	100.199		1.07433	0.0400168	0.000599176	0.322098	0	0.371122	5.25887e-05	0.000550092	0	0	0.00146026	1.81023		4.29732	0.0400168	0.00119835	0.322098	0	1.11337	0.000210355	0.00110018	0	0	0.00292052	5.77823	2.88911		2.97483	0.110807	0.00165913	0.891894	0	1.02764
12	MCL.2	2017-11-23		64.67	1.2789	0.0079	15.19	0.0226	18.86	0.0081	0.0132			0.3256	100.376		1.07633	0.0412688	0.000140878	0.322522	0.00031457	0.369945	0.000101421	0.00012739	0	0	0.00212354	1.81287		4.30531	0.0412688	0.000281755	0.322522	0.000629141	1.10984	0.000405685	0.00025478	0	0	0.00424708	5.78475	2.89238		2.977	0.114145	0.000389653	0.892062	0.000870068	1.02323
13	E012.1	2017-11-23		0	0.0039	3.66	0.0024	0.0107	0.0302	0.0181	46.35			0.0345	50.1098		0	0.000125849	0.0652674	5.09581e-05	0.000148934	0.000592383	0.000226632	0.447312	0	0	0.000225006	0.513949		0	0.000125849	0.130535	5.09581e-05	0.000297868	0.00177715	0.00090653	0.894624	0	0	0.000450013	1.02877	0.514383		0	0.00195728	1.01508	0.000792531	0.00231631	0.0092131
14	E012.2	2017-11-23		0	0.0032	3.21	0	0	0.0136	0	46.62			0	49.8468		0	0.000103261	0.0572427	0	0	0.000266769	0	0.449917	0	0	0	0.50753		0	0.000103261	0.114485	0	0	0.000800306	0	0.899835	0	0	0	1.01522	0.507612		0	0.0016274	0.902149	0	0	0.00420429
15	F002.1	2017-11-23		0	0.29	0	0.0061	0	0.0289	1.4224	0.0664			65.01	66.8239		0	0.00935801	0	0.000129519	0	0.000566883	0.0178101	0.000640809	0	0	0.42399	0.452496		0	0.00935801	0	0.000129519	0	0.00170065	0.0712402	0.00128162	0	0	0.84798	0.93169	0.465845		0	0.160706	0	0.00222423	0	0.00973514
16	F002.2	2017-11-23		0	0.1987	0	0	0	0.0727	1.4507	0.1202			64.65	66.4924		0	0.00641185	0	0	0	0.00142604	0.0181644	0.00116002	0	0	0.421642	0.448805		0	0.00641185	0	0	0	0.00427811	0.0726576	0.00232004	0	0	0.843285	0.928952	0.464476		0	0.110436	0	0	0	0.0245616
17	H103.1	2017-11-23		43.26	0.2685	19.5	0.0465	0.0636	36.36	0	0.0399			0	99.5386		0.719992	0.00866422	0.347736	0.000987314	0.000885251	0.713214	0	0.000385065	0	0	0	1.79186		2.87997	0.00866422	0.695472	0.000987314	0.0017705	2.13964	0	0.000770129	0	0	0	5.72727	2.86364		2.01141	0.0242048	0.971453	0.00275821	0.00247308	1.99247
18	H103.2	2017-11-23		43.5	0.2871	19.39	0.0473	0.0753	36.42	0.0128	0.0162			0	99.7487		0.723986	0.00926443	0.345775	0.0010043	0.0010481	0.714391	0.00016027	0.000156342	0	0	0	1.79579		2.89595	0.00926443	0.691549	0.0010043	0.00209621	2.14317	0.000641082	0.000312684	0	0	0	5.74399	2.87199		2.01668	0.0258063	0.963163	0.0027975	0.00291952	1.98995
19	H103.3	2017-11-23		43.3	0.3484	19.63	0.0535	0.0736	36.22	0.0098	0.0286			0	99.664		0.720658	0.0112425	0.350054	0.00113594	0.00102444	0.710468	0.000122707	0.000276011	0	0	0	1.79498		2.88263	0.0112425	0.700109	0.00113594	0.00204888	2.1314	0.000490828	0.000552022	0	0	0	5.72961	2.86481		2.01244	0.0313948	0.97753	0.00317213	0.00286076	1.98399
20	H021.1	2017-11-23		67.71	11.71	0	0.0342	0.0013	20.08	0	0			0	99.5356		1.12692	0.37787	0	0.000726153	1.80948e-05	0.393876	0	0	0	0	0	1.89941		4.50769	0.37787	0	0.000726153	3.61895e-05	1.18163	0	0	0	0	0	6.06795	3.03397		2.97147	0.996369	0	0.00191472	4.77124e-05	1.03857
21	H021.2	2017-11-23		67.77	11.74	0.013	0.0137	0.0079	20.2	0	0			0	99.7447		1.12792	0.378838	0.000231824	0.000290886	0.00010996	0.39623	0	0	0	0	0	1.90362		4.51168	0.378838	0.000463648	0.000290886	0.000219921	1.18869	0	0	0	0	0	6.08019	3.04009		2.96812	0.996912	0.000610045	0.000765466	0.000289361	1.04268
22	H021.3	2017-11-23		67.59	11.94	0.008	0.0276	0.0039	20.21	0.0084	0.0308			0.0302	99.849		1.12493	0.385292	0.000142661	0.000586018	5.42843e-05	0.396426	0.000105177	0.000297243	0	0	0.000196962	1.90803		4.4997	0.385292	0.000285322	0.000586018	0.000108569	1.18928	0.00042071	0.000594486	0	0	0.000393924	6.07666	3.03833		2.96196	1.01448	0.00037563	0.001543	0.000142932	1.0438
23	MCL.1	2017-11-23		64.55	1.2381	0	15.15	0	18.61	0.0042	0			0.1912	99.7436		1.07433	0.0399522	0	0.321673	0	0.365042	5.25887e-05	0	0	0	0.00124699	1.8023		4.29732	0.0399522	0	0.321673	0	1.09512	0.000210355	0	0	0	0.00249398	5.75677	2.87839		2.98592	0.111041	0	0.894038	0	1.01457
24	MCL.2	2017-11-23		64.67	1.2426	0.0026	15.18	0.0069	18.85	0	0.0161			0.2726	100.241		1.07633	0.0400975	4.63648e-05	0.32231	9.60414e-05	0.369749	0	0.000155377	0	0	0.00177788	1.81056		4.30531	0.0400975	9.27296e-05	0.32231	0.000192083	1.10925	0	0.000310754	0	0	0.00355575	5.78111	2.89056		2.97888	0.110975	0.000128321	0.892036	0.000265807	1.02333
25	BE-SRP-09-003.1	2017-11-23		58.83	6.34	7.63	0.9524	0.5055	25.44	0.0386	0.0419			0.1244	99.9028		0.979129	0.204585	0.136063	0.0202219	0.00703608	0.499014	0.000483316	0.000404366	0	0	0.000811327	1.84775		3.91652	0.204585	0.272126	0.0202219	0.0140722	1.49704	0.00193326	0.000808732	0	0	0.00162265	5.92893	2.96446		2.64231	0.552101	0.367184	0.0545714	0.0189878	1.34666
26	BE-SRP-09-003.2	2017-11-23		58.74	6.22	7.71	0.9186	0.4495	25.62	0.0438	0.0546			0.0528	99.8094		0.977631	0.200713	0.13749	0.0195042	0.00625661	0.502545	0.000548425	0.00052693	0	0	0.000344358	1.84556		3.91053	0.200713	0.274979	0.0195042	0.0125132	1.50764	0.0021937	0.00105386	0	0	0.000688715	5.92981	2.9649		2.63788	0.541571	0.370979	0.0526269	0.0168818	1.35598
27	BE-SRP-09-003.3	2017-11-23		58.15	6.13	8.02	0.818	0.4848	25.92	0.0391	0.051			0.1006	99.7136		0.967812	0.197809	0.143018	0.0173682	0.00674795	0.50843	0.000489576	0.000492188	0	0	0.000656105	1.84282		3.87125	0.197809	0.286035	0.0173682	0.0134959	1.52529	0.0019583	0.000984375	0	0	0.00131221	5.9155	2.95775		2.6177	0.535026	0.386828	0.0469769	0.0182516	1.37518
28	BE-SRP-09-003.4	2017-11-23		57.85	5.92	8.28	0.7895	0.4833	26.15	0.0328	0.053			0.0434	99.6021		0.962819	0.191032	0.147654	0.0167631	0.00672708	0.512941	0.000410693	0.000511489	0	0	0.000283051	1.83914		3.85127	0.191032	0.295308	0.0167631	0.0134542	1.53882	0.00164277	0.00102298	0	0	0.000566103	5.90989	2.95494		2.60667	0.517187	0.399748	0.0453832	0.0182124	1.3887
29	BE-SRP-09-003.5	2017-11-23		57.37	5.91	8.55	0.7489	0.4191	26.28	0.0621	0.0554			0.0594	99.455		0.95483	0.19071	0.152469	0.0159011	0.00583347	0.515491	0.000777562	0.000534651	0	0	0.000387402	1.83693		3.81932	0.19071	0.304938	0.0159011	0.0116669	1.54647	0.00311025	0.0010693	0	0	0.000774805	5.89396	2.94698		2.59202	0.517709	0.413899	0.0431657	0.0158358	1.39937
30	BE-SRP-09-003.6	2017-11-23		58.45	6.25	7.8	0.9265	0.4371	25.82	0.0264	0.0096			0.1275	99.8472		0.972805	0.201681	0.139094	0.019672	0.00608402	0.506468	0.000330558	9.26471e-05	0	0	0.000831545	1.84706		3.89122	0.201681	0.278189	0.019672	0.012168	1.5194	0.00132223	0.000185294	0	0	0.00166309	5.9255	2.96275		2.62676	0.544578	0.375582	0.0531181	0.016428	1.36756
31	BE-SRP-09-003.7	2017-11-23		58.78	6.35	7.57	0.9319	0.4557	25.65	0.0285	0.0073			0.1448	99.9183		0.978297	0.204908	0.134993	0.0197866	0.00634291	0.503134	0.000356852	7.04504e-05	0	0	0.000944375	1.84883		3.91319	0.204908	0.269986	0.0197866	0.0126858	1.5094	0.00142741	0.000140901	0	0	0.00188875	5.93341	2.96671		2.63807	0.552554	0.364021	0.0533564	0.0171042	1.35675
32	BE-SRP-09-003.8	2017-11-23		57.46	6.16	8.24	0.7722	0.4238	26.06	0.0441	0.0706			0.1345	99.3652		0.956328	0.198777	0.146941	0.0163958	0.00589889	0.511176	0.000552182	0.000681342	0	0	0.000877199	1.83763		3.82531	0.198777	0.293882	0.0163958	0.0117978	1.53353	0.00220873	0.00136268	0	0	0.0017544	5.88502	2.94251		2.60003	0.540429	0.399498	0.0445763	0.0160377	1.38977
33	BE-SRP-09-003.9	2017-11-23		57.96	6.16	7.99	0.843	0.4378	26.09	0.0243	0.065			0.1399	99.71		0.964649	0.198777	0.142483	0.017899	0.00609376	0.511764	0.000304263	0.000627298	0	0	0.000912417	1.84351		3.8586	0.198777	0.284965	0.017899	0.0121875	1.53529	0.00121705	0.0012546	0	0	0.00182483	5.91202	2.95601		2.61068	0.537961	0.385608	0.0484411	0.0164919	1.38501
34	BE-SRP-09-003.10	2017-11-23		58.65	6.5	7.37	1.0034	0.4151	25.44	0.0225	0.0515			0.1672	99.6198		0.976133	0.209748	0.131426	0.0213047	0.0057778	0.499014	0.000281725	0.000497013	0	0	0.00109047	1.84527		3.90453	0.209748	0.262853	0.0213047	0.0115556	1.49704	0.0011269	0.000994026	0	0	0.00218093	5.91134	2.95567		2.64206	0.567718	0.355727	0.0576647	0.0156385	1.35066
35	BE-SRP-09-003.11	2017-11-23		58.23	6.39	7.68	0.9104	0.4413	25.72	0.0339	0.1047			0.1588	99.6692		0.969143	0.206199	0.136955	0.0193301	0.00614248	0.504507	0.000424466	0.00101043	0	0	0.00103568	1.84475		3.87657	0.206199	0.273909	0.0193301	0.012285	1.51352	0.00169787	0.00202086	0	0	0.00207136	5.90761	2.9538		2.6248	0.558463	0.370924	0.0523532	0.0166361	1.36639
36	BE-SRP-09-003.12	2017-11-23		58.57	6.53	7.43	0.9596	0.408	25.42	0	0.0237			0.1417	99.483		0.974802	0.210717	0.132496	0.0203748	0.00567897	0.498622	0	0.000228723	0	0	0.000924157	1.84384		3.89921	0.210717	0.264993	0.0203748	0.0113579	1.49587	0	0.000457445	0	0	0.00184831	5.90482	2.95241		2.64137	0.570968	0.359019	0.0552085	0.015388	1.35109
37	BE-SRP-09-003.13	2017-11-23		57.77	6.14	8.21	0.833	0.4079	26.37	0.0025	0.0302			0.1784	99.9421		0.961487	0.198132	0.146406	0.0176867	0.00567758	0.517257	3.13028e-05	0.000291452	0	0	0.00116351	1.84813		3.84595	0.198132	0.292812	0.0176867	0.0113552	1.55177	0.000125211	0.000582905	0	0	0.00232702	5.92074	2.96037		2.59829	0.535424	0.395642	0.047796	0.0153429	1.39782
38	BE-SRP-09-003.14	2017-11-23		58.2	6.28	7.81	0.8934	0.3887	25.95	0.0366	0.0471			0.1231	99.729		0.968644	0.202649	0.139273	0.0189692	0.00541033	0.509018	0.000458273	0.00045455	0	0	0.000802849	1.84568		3.87458	0.202649	0.278546	0.0189692	0.0108207	1.52705	0.00183309	0.0009091	0	0	0.0016057	5.91696	2.95848		2.6193	0.547982	0.376606	0.0512943	0.01463	1.37643
39	BE-SRP-09-003.15	2017-11-23		58.8	6.33	7.48	0.9498	0.4134	25.53	0.0407	0.0141			0.1139	99.672		0.97863	0.204263	0.133388	0.0201667	0.00575413	0.50078	0.00050961	0.000136075	0	0	0.000742847	1.84437		3.91452	0.204263	0.266776	0.0201667	0.0115083	1.50234	0.00203844	0.000272151	0	0	0.00148569	5.92337	2.96168		2.64344	0.551747	0.360303	0.0544735	0.0155429	1.35269
40	BE-SRP-09-003.16	2017-11-23		58.95	6.49	7.26	1.0254	0.449	25.34	0.0593	0.0551			0.0943	99.7232		0.981126	0.209426	0.129465	0.0217719	0.00624965	0.497053	0.000742503	0.000531756	0	0	0.000615017	1.84698		3.92451	0.209426	0.25893	0.0217719	0.0124993	1.49116	0.00297001	0.00106351	0	0	0.00123003	5.92355	2.96178		2.6501	0.565676	0.349695	0.0588075	0.0168808	1.34258
41	BE-SRP-09-003.17	2017-11-23		57.93	6.13	8.24	0.8134	0.411	26.28	0.0358	0.0209			0.127	99.9881		0.96415	0.197809	0.146941	0.0172706	0.00572073	0.515491	0.000448256	0.0002017	0	0	0.000828284	1.84886		3.8566	0.197809	0.293882	0.0172706	0.0114415	1.54647	0.00179303	0.000403401	0	0	0.00165657	5.92733	2.96366		2.60259	0.533958	0.396646	0.0466195	0.0154423	1.3915
42	BE-SRP-09-003.18	2017-11-23		57.54	6.11	8.24	0.8285	0.4255	26.12	0.0382	0.0464			0.1404	99.4891		0.957659	0.197164	0.146941	0.0175912	0.00592255	0.512353	0.000478307	0.000447794	0	0	0.000915678	1.83947		3.83064	0.197164	0.293882	0.0175912	0.0118451	1.53706	0.00191323	0.000895589	0	0	0.00183136	5.89282	2.94641		2.60021	0.535333	0.398969	0.047763	0.0160807	1.39112
43	BE-SRP-09-003.19	2017-11-23		58.83	6.46	7.35	0.9728	0.4347	25.55	0.0242	0.0486			0.0966	99.767		0.979129	0.208458	0.13107	0.020655	0.00605061	0.501172	0.000303011	0.000469026	0	0	0.000630018	1.84794		3.91652	0.208458	0.26214	0.020655	0.0121012	1.50352	0.00121205	0.000938052	0	0	0.00126004	5.9268	2.9634		2.64326	0.562753	0.353836	0.0557604	0.0163342	1.35297
44	BE-SRP-09-003.20	2017-11-23		57.8	6.2	7.96	0.8168	0.4717	25.94	0.0066	0.0399			0.0901	99.3252		0.961987	0.200068	0.141948	0.0173427	0.00656561	0.508822	8.26395e-05	0.000385065	0	0	0.000587625	1.83779		3.84795	0.200068	0.283895	0.0173427	0.0131312	1.52647	0.000330558	0.000770129	0	0	0.00117525	5.89113	2.94556		2.61271	0.543374	0.385523	0.047102	0.0178319	1.38193
45	2009-63.1	2017-11-23		60.56	7.32	5.93	0.9801	0.2042	24.58	0.0123	0.0913			0.058	99.736		1.00792	0.236209	0.105747	0.02081	0.00284227	0.482145	0.00015401	0.000881113	0	0	0.000378272	1.85709		4.03169	0.236209	0.211495	0.02081	0.00568454	1.44644	0.00061604	0.00176223	0	0	0.000756543	5.95546	2.97773		2.7079	0.634602	0.284102	0.0559084	0.00763607	1.29534
46	2009-63.2	2017-11-23		59.95	7.18	6.25	0.9369	0.2116	24.86	0.0108	0.1306			0.0855	99.6155		0.99777	0.231691	0.111454	0.0198928	0.00294527	0.487637	0.000135228	0.00126039	0	0	0.000557624	1.85334		3.99108	0.231691	0.222908	0.0198928	0.00589054	1.46291	0.000540913	0.00252077	0	0	0.00111525	5.93855	2.96928		2.68825	0.624237	0.300286	0.0535963	0.00793532	1.31382
47	2009-63.3	2017-11-23		59.69	7.11	6.48	0.8483	0.1895	24.98	0.0066	0.0968			0.0387	99.4399		0.993443	0.229433	0.115555	0.0180116	0.00263766	0.489991	8.26395e-05	0.000934192	0	0	0.000252398	1.85034		3.97377	0.229433	0.231111	0.0180116	0.00527532	1.46997	0.000330558	0.00186838	0	0	0.000504797	5.93028	2.96514		2.68033	0.619013	0.311771	0.0485956	0.00711645	1.32201
48	2009-63.4	2017-11-23		60.08	7.22	6.28	0.8784	0.2383	24.73	0.0263	0.1023			0	99.5554		0.999933	0.232982	0.111989	0.0186507	0.00331691	0.485087	0.000329306	0.000987271	0	0	0	1.85328		3.99973	0.232982	0.223978	0.0186507	0.00663382	1.45526	0.00131722	0.00197454	0	0	0	5.94053	2.97027		2.69318	0.627505	0.301627	0.050233	0.00893363	1.30652
49	2009-63.5	2017-11-23		60.84	7.43	5.78	0.9646	0.2137	24.45	0.0237	0.0735			0.058	99.8335		1.01258	0.239759	0.103073	0.0204809	0.0029745	0.479595	0.000296751	0.000709329	0	0	0.000378272	1.85985		4.05033	0.239759	0.206145	0.0204809	0.005949	1.43879	0.001187	0.00141866	0	0	0.000756543	5.96481	2.98241		2.71615	0.643128	0.276482	0.054938	0.0079788	1.28647
50	2009-63.6	2017-11-23		59.76	7.23	6.54	0.8435	0.2058	25.13	0.0169	0.0714			0.0533	99.851		0.994608	0.233305	0.116625	0.0179097	0.00286454	0.492934	0.000211607	0.000689063	0	0	0.000347619	1.85949		3.97843	0.233305	0.233251	0.0179097	0.00572908	1.4788	0.000846428	0.00137813	0	0	0.000695237	5.95034	2.97517		2.67442	0.627338	0.313596	0.0481576	0.00770252	1.32546
51	2009-63.7	2017-11-23		60.16	7.33	6.19	1.0425	0.2074	25.03	0	0.1047			0.0012	100.066		1.00126	0.236532	0.110384	0.0221349	0.00288681	0.490972	0	0.00101043	0	0	7.82631e-06	1.86519		4.00506	0.236532	0.220768	0.0221349	0.00577362	1.47292	0	0.00202086	0	0	1.56526e-05	5.96522	2.98261		2.68561	0.634429	0.296073	0.0593706	0.00774304	1.31689
52	2009-63.8	2017-11-23		58.04	6.5	7.82	0.6367	0.2211	26.24	0.026	0.149			0.0623	99.6952		0.965981	0.209748	0.139451	0.0135188	0.0030775	0.514707	0.000325549	0.00143796	0	0	0.000406316	1.84865		3.86392	0.209748	0.278902	0.0135188	0.006155	1.54412	0.0013022	0.00287592	0	0	0.000812632	5.92136	2.96068		2.61016	0.566758	0.376808	0.0365288	0.00831566	1.39078
53	2009-63.9	2017-11-23		60.05	7.33	6.4	0.8797	0.2138	25.07	0.0015	0.0693			0	100.014		0.999434	0.236532	0.114129	0.0186783	0.00297589	0.491757	1.87817e-05	0.000668796	0	0	0	1.86419		3.99774	0.236532	0.228258	0.0186783	0.00595178	1.47527	7.51268e-05	0.00133759	0	0	0	5.96384	2.98192		2.68132	0.634576	0.306189	0.0501107	0.00798383	1.3193
54	2009-63.10	2017-11-23		61.02	7.39	5.55	1.0663	0.2229	24.15	0.0324	0.0515			0.0535	99.5367		1.01558	0.238468	0.0989711	0.0226403	0.00310256	0.473711	0.000405685	0.000497013	0	0	0.000348923	1.85372		4.06231	0.238468	0.197942	0.0226403	0.00620511	1.42113	0.00162274	0.000994026	0	0	0.000697846	5.95201	2.97601		2.73004	0.641041	0.266051	0.0608608	0.00834018	1.27341
55	H103.1	2017-11-23		43.4	0.3415	19.44	0.0627	0.0939	36.38	0.0224	0.0342			0.0089	99.7837		0.722322	0.0110199	0.346666	0.00133128	0.001307	0.713606	0.000280473	0.000330055	0	0	5.80451e-05	1.79692		2.88929	0.0110199	0.693332	0.00133128	0.002614	2.14082	0.00112189	0.000660111	0	0	0.00011609	5.7403	2.87015		2.01334	0.0307158	0.966266	0.00371069	0.00364301	1.98904
56	H103.2	2017-11-23		43.35	0.3873	19.38	0.0721	0.0736	36.4	0.0236	0.0166			0.0585	99.7617		0.72149	0.0124978	0.345596	0.00153087	0.00102444	0.713998	0.000295499	0.000160202	0	0	0.000381533	1.79697		2.88596	0.0124978	0.691192	0.00153087	0.00204888	2.142	0.00118199	0.000320405	0	0	0.000763065	5.73749	2.86875		2.012	0.0348523	0.963756	0.00426909	0.00285684	1.99111
57	H103.3	2017-11-23		43.4	0.2425	19.47	0.051	0.0589	36.56	0	0.0338			0.0323	99.8486		0.722322	0.00782523	0.347201	0.00108286	0.000819832	0.717137	0	0.000326195	0	0	0.000210658	1.79692		2.88929	0.00782523	0.694402	0.00108286	0.00163966	2.15141	0	0.00065239	0	0	0.000421316	5.74672	2.87336		2.01109	0.021787	0.966676	0.00301489	0.00228257	1.99665
58	H021.1	2017-11-23		67.97	11.16	0.022	0.0043	0.0065	20.05	0	0			0	99.2129		1.13125	0.360122	0.000392318	9.13e-05	9.04738e-05	0.393288	0	0	0	0	0	1.88523		4.525	0.360122	0.000784635	9.13e-05	0.000180948	1.17986	0	0	0	0	0	6.06604	3.03302		2.98382	0.94987	0.00103479	0.000240816	0.000238637	1.03735
59	H021.2	2017-11-23		67.72	11.89	0.002	0.0225	0.0217	20.21	0	0.0047			0.0085	99.8794		1.12709	0.383678	3.56652e-05	0.000477732	0.000302043	0.396426	0	4.53585e-05	0	0	5.54363e-05	1.90811		4.50835	0.383678	7.13305e-05	0.000477732	0.000604087	1.18928	0	9.0717e-05	0	0	0.000110873	6.08267	3.04133		2.96472	1.00924	9.38148e-05	0.00125664	0.000794502	1.04277
60	H021.3	2017-11-23		67.82	11.75	0.0136	0.0203	0	19.98	0.0062	0			0	99.5902		1.12875	0.379161	0.000242524	0.000431021	0	0.391915	7.7631e-05	0	0	0	0	1.90058		4.51501	0.379161	0.000485047	0.000431021	0	1.17574	0.000310524	0	0	0	0	6.07114	3.03557		2.97474	0.999247	0.000639151	0.00113592	0	1.03286
61	MCL.1	2017-11-23		64.35	1.258	0.0059	15.13	0.0251	18.96	0	0			0.2639	99.993		1.071	0.0405944	0.000105212	0.321248	0.000349368	0.371907	0	0	0	0	0.00172114	1.80693		4.284	0.0405944	0.000210425	0.321248	0.000698736	1.11572	0	0	0	0	0.00344227	5.76592	2.88296		2.97195	0.112646	0.000291957	0.891441	0.000969471	1.03201
62	MCL.2	2017-11-23		64.73	1.2467	0.0086	15.22	0	18.84	0.0119	0.0121			0.2663	100.335		1.07733	0.0402298	0.000153361	0.323159	0	0.369553	0.000149001	0.000116774	0	0	0.00173679	1.81242		4.3093	0.0402298	0.000306721	0.323159	0	1.10866	0.000596006	0.000233548	0	0	0.00347358	5.78596	2.89298		2.97914	0.111248	0.00042409	0.893638	0	1.02193
63	2009-63.11	2017-11-23		57.29	6.21	8.25	0.5878	0.2352	27.03	0.0193	0.0894			0.0629	99.7747		0.953498	0.20039	0.147119	0.0124805	0.00327376	0.530203	0.000241658	0.000862776	0	0	0.000410229	1.84848		3.81399	0.20039	0.294238	0.0124805	0.00654752	1.59061	0.000966631	0.00172555	0	0	0.000820458	5.92177	2.96089		2.57625	0.541434	0.3975	0.033721	0.00884535	1.43255
64	2009-63.12	2017-11-23		60.42	7.34	6.02	0.9554	0.2403	24.66	0	0.0664			0.0157	99.7178		1.00559	0.236854	0.107352	0.0202856	0.00334475	0.483714	0	0.000640809	0	0	0.000102394	1.85789		4.02237	0.236854	0.214705	0.0202856	0.00668949	1.45114	0	0.00128162	0	0	0.000204788	5.95353	2.97677		2.70251	0.636542	0.288507	0.0545171	0.00898894	1.29997
65	2009-63.13	2017-11-23		59.71	7.02	6.75	0.8766	0.2561	25.3	0.0273	0.0904			0.0417	100.072		0.993775	0.226528	0.12037	0.0186125	0.00356467	0.496268	0.000341827	0.000872427	0	0	0.000271964	1.86061		3.9751	0.226528	0.24074	0.0186125	0.00712934	1.4888	0.00136731	0.00174485	0	0	0.000543928	5.96057	2.98029		2.6676	0.608071	0.32311	0.0499615	0.00956866	1.33214
66	2009-63.14	2017-11-23		59.78	7.08	6.56	0.8449	0.2316	25.18	0	0.0792			0.0251	99.7809		0.99494	0.228464	0.116982	0.0179394	0.00322365	0.493914	0	0.000764339	0	0	0.0001637	1.85639		3.97976	0.228464	0.233964	0.0179394	0.0064473	1.48174	0	0.00152868	0	0	0.000327401	5.95018	2.97509		2.67539	0.61434	0.314564	0.0482389	0.00866839	1.32813
67	2009-63.15	2017-11-23		60.37	7.25	6.1	0.9373	0.2272	24.79	0.0159	0.0616			0.0817	99.8338		1.00476	0.23395	0.108779	0.0199013	0.00316241	0.486264	0.000199086	0.000594486	0	0	0.000532841	1.85814		4.01904	0.23395	0.217558	0.0199013	0.00632481	1.45879	0.000796344	0.00118897	0	0	0.00106568	5.95862	2.97931		2.69797	0.6282	0.292092	0.0534386	0.00849165	1.30571
68	2009-63.16	2017-11-23		60.33	7.37	6	0.9394	0.2129	24.79	0.0062	0.0813			0.0526	99.7825		1.00409	0.237822	0.106996	0.0199459	0.00296337	0.486264	7.7631e-05	0.000784605	0	0	0.000343053	1.85929		4.01638	0.237822	0.213991	0.0199459	0.00592673	1.45879	0.000310524	0.00156921	0	0	0.000686106	5.95542	2.97771		2.69763	0.63894	0.287458	0.0535871	0.00796146	1.30641
69	2009-63.17	2017-11-23		60.12	7.2	6.4	0.8745	0.2272	24.95	0.0087	0.0813			0.0813	99.943		1.0006	0.232337	0.114129	0.0185679	0.00316241	0.489403	0.000108934	0.000784605	0	0	0.000530232	1.85962		4.0024	0.232337	0.228258	0.0185679	0.00632481	1.46821	0.000435735	0.00156921	0	0	0.00106046	5.95916	2.97958		2.68655	0.623811	0.306429	0.0498537	0.00849088	1.31402
70	2009-63.18	2017-11-23		54.84	5.28	10.32	0.3611	0.2234	28.86	0	0.1549			0.0582	100.097		0.912722	0.17038	0.184033	0.00766707	0.00310952	0.566099	0	0.0014949	0	0	0.000379576	1.84589		3.65089	0.17038	0.368065	0.00766707	0.00621903	1.6983	0	0.0029898	0	0	0.000759152	5.90527	2.95263		2.47297	0.461636	0.498627	0.0207735	0.00842506	1.53381
71	2009-63.19	2017-11-23		60.96	7.38	5.89	0.9537	0.2318	24.68	0.0244	0.0628			0.0788	100.261		1.01458	0.238145	0.105034	0.0202495	0.00322644	0.484107	0.000305516	0.000606066	0	0	0.000513928	1.86677		4.05832	0.238145	0.210068	0.0202495	0.00645287	1.45232	0.00122206	0.00121213	0	0	0.00102786	5.98902	2.99451		2.71051	0.636218	0.280605	0.0540977	0.00861961	1.29332
72	2009-63.20	2017-11-23		59.62	7.13	6.52	0.8296	0.221	25.35	0	0.1213			0.0042	99.7962		0.992277	0.230078	0.116269	0.0176145	0.00307611	0.497249	0	0.00117063	0	0	2.73921e-05	1.85776		3.96911	0.230078	0.232537	0.0176145	0.00615222	1.49175	0	0.00234127	0	0	5.47842e-05	5.94963	2.97482		2.66847	0.618735	0.312675	0.0473697	0.0082724	1.33722
73	P3.1	2017-11-23		56.62	6.16	8.75	0.4656	0.2299	27.56	0.0054	0.1188			0.0233	99.933		0.942347	0.198777	0.156035	0.00988588	0.00319999	0.540599	6.76141e-05	0.00114651	0	0	0.000151961	1.85221		3.76939	0.198777	0.312071	0.00988588	0.00639998	1.6218	0.000270456	0.00229302	0	0	0.000303922	5.92119	2.96059		2.54637	0.537127	0.421633	0.0267132	0.00864688	1.46079
74	P3.2	2017-11-23		56.65	6.09	8.66	0.5283	0.2061	27.27	0.0196	0.1164			0.0583	99.5988		0.942847	0.196518	0.154431	0.0112172	0.00286872	0.53491	0.000245414	0.00112335	0	0	0.000380228	1.84454		3.77139	0.196518	0.308861	0.0112172	0.00573743	1.60473	0.000981657	0.00224669	0	0	0.000760456	5.90244	2.95122		2.55582	0.53271	0.418621	0.0304068	0.00777635	1.45
75	P3.3	2017-11-23		56.46	5.78	9.18	0.5416	0.2127	27.71	0.0251	0.1199			0.0291	100.058		0.939684	0.186515	0.163703	0.0114995	0.00296058	0.543541	0.00031428	0.00115712	0	0	0.000189788	1.84957		3.75874	0.186515	0.327407	0.0114995	0.00592116	1.63062	0.00125712	0.00231425	0	0	0.000379576	5.92465	2.96233		2.53769	0.503698	0.442094	0.0310554	0.00799528	1.46788
76	P3.4	2017-11-23		57.77	6.41	8.11	0.6526	0.2308	26.83	0.0108	0.1042			0	100.118		0.961487	0.206844	0.144623	0.0138564	0.00321252	0.52628	0.000135228	0.00100561	0	0	0	1.85744		3.84595	0.206844	0.289245	0.0138564	0.00642503	1.57884	0.000540913	0.00201121	0	0	0	5.94371	2.97186		2.58825	0.556808	0.389313	0.0373002	0.00864784	1.4167
77	P3.5	2017-11-23		57.76	6.38	8.35	0.4936	0.229	26.9	0.0187	0.0719			0.053	100.256		0.961321	0.205876	0.148902	0.0104804	0.00318746	0.527653	0.000234145	0.000693888	0	0	0.000345662	1.85869		3.84528	0.205876	0.297805	0.0104804	0.00637492	1.58296	0.00093658	0.00138778	0	0	0.000691324	5.95179	2.9759		2.58429	0.55345	0.400289	0.0281741	0.00856874	1.41847
78	P3.6	2017-11-23		57.39	6.19	8.57	0.6579	0.2233	27.22	0.0107	0.1801			0.0425	100.484		0.955163	0.199745	0.152826	0.0139689	0.00310812	0.53393	0.000133976	0.0017381	0	0	0.000277182	1.86089		3.82065	0.199745	0.305651	0.0139689	0.00621625	1.60179	0.000535904	0.0034762	0	0	0.000554363	5.95259	2.97629		2.56739	0.536896	0.410781	0.0375471	0.00835434	1.43515
79	P3.7	2017-11-23		57.28	6.29	8.32	0.5089	0.228	27.08	0.0113	0.1287			0.0285	99.8755		0.953332	0.202972	0.148367	0.0108052	0.00317354	0.531183	0.000141489	0.00124205	0	0	0.000185875	1.8514		3.81333	0.202972	0.296735	0.0108052	0.00634709	1.59355	0.000565955	0.0024841	0	0	0.00037175	5.92716	2.96358		2.57346	0.54791	0.400509	0.0291681	0.00856678	1.4339
80	P3.8	2017-11-23		57.01	6.46	8.63	0.3627	0.2463	27.47	0.0263	0.0678			0	100.273		0.948838	0.208458	0.153896	0.00770105	0.00342826	0.538833	0.000329306	0.00065432	0	0	0	1.86214		3.79535	0.208458	0.307791	0.00770105	0.00685652	1.6165	0.00131722	0.00130864	0	0	0	5.94529	2.97264		2.55352	0.561003	0.414165	0.0207251	0.00922616	1.45011
81	P3.9	2017-11-23		56.91	6.29	8.52	0.4175	0.2418	27.16	0	0.1082			0	99.6476		0.947174	0.202972	0.151934	0.00886459	0.00336563	0.532753	0	0.00104421	0	0	0	1.84811		3.7887	0.202972	0.303868	0.00886459	0.00673125	1.59826	0	0.00208842	0	0	0	5.91148	2.95574		2.56362	0.549364	0.411224	0.0239929	0.0091094	1.44195
82	P3.10	2017-11-23		57.35	6.39	8.5	0.5874	0.2134	26.94	0	0.0912			0	100.072		0.954497	0.206199	0.151577	0.012472	0.00297032	0.528437	0	0.000880147	0	0	0	1.85703		3.81799	0.206199	0.303155	0.012472	0.00594065	1.58531	0	0.00176029	0	0	0	5.93283	2.96641		2.57414	0.556089	0.408783	0.0336352	0.00801055	1.42512
83	P3.11	2017-11-23		56.63	6.05	9.31	0.4289	0.2396	27.78	0.0258	0.1258			0	100.59		0.942514	0.195227	0.166022	0.00910664	0.003335	0.544914	0.000323045	0.00121406	0	0	0	1.86266		3.77006	0.195227	0.332043	0.00910664	0.00667001	1.63474	0.00129218	0.00242813	0	0	0	5.95157	2.97578		2.53382	0.524843	0.446328	0.024482	0.00896572	1.46493
84	P3.12	2017-11-23		57.01	6.37	8.49	0.4921	0.2378	27	0	0.1317			0.0236	99.7552		0.948838	0.205553	0.151399	0.0104485	0.00330995	0.529614	0	0.001271	0	0	0.000153917	1.85059		3.79535	0.205553	0.302798	0.0104485	0.0066199	1.58884	0	0.002542	0	0	0.000307835	5.91247	2.95623		2.5677	0.556258	0.409708	0.0282753	0.00895721	1.43321
85	P3.13	2017-11-23		57.2	6.24	8.46	0.6274	0.2258	27.01	0.0033	0.1077			0.023	99.8973		0.952001	0.201359	0.150864	0.0133213	0.00314292	0.52981	4.13197e-05	0.00103938	0	0	0.000150004	1.85173		3.808	0.201359	0.301728	0.0133213	0.00628584	1.58943	0.000165279	0.00207877	0	0	0.000300008	5.92267	2.96134		2.57181	0.543967	0.407557	0.0359873	0.00849055	1.43127
86	P3.14	2017-11-23		57.68	6.63	8.24	0.3679	0.2112	26.73	0.0286	0.1075			0	99.9952		0.959989	0.213943	0.146941	0.00781145	0.0029397	0.524318	0.000358104	0.00103745	0	0	0	1.85734		3.83996	0.213943	0.293882	0.00781145	0.00587941	1.57295	0.00143242	0.00207491	0	0	0	5.93794	2.96897		2.58673	0.576479	0.395938	0.0210483	0.00792114	1.4128
87	P3.15	2017-11-23		58.15	6.65	7.89	0.553	0.2163	26.29	0.0169	0.1299			0.0012	99.8974		0.967812	0.214589	0.140699	0.0117416	0.00301069	0.515687	0.000211607	0.00125363	0	0	7.82631e-06	1.85501		3.87125	0.214589	0.281399	0.0117416	0.00602138	1.54706	0.000846428	0.00250726	0	0	1.56526e-05	5.93543	2.96771		2.60891	0.578462	0.37928	0.0316516	0.00811585	1.39013
88	P3.16	2017-11-23		57.02	6.32	8.74	0.4475	0.2312	27.08	0.0095	0.0517			0.0142	99.9142		0.949005	0.20394	0.155857	0.00950157	0.00321808	0.531183	0.000118951	0.000498943	0	0	9.26113e-05	1.85342		3.79602	0.20394	0.311714	0.00950157	0.00643617	1.59355	0.000475803	0.000997886	0	0	0.000185223	5.92282	2.96141		2.56366	0.550927	0.421035	0.0256677	0.00869338	1.43495
89	P3.17	2017-11-23		57.58	6.42	8.37	0.4339	0.2337	26.89	0.0154	0.1307			0.0458	100.12		0.958325	0.207167	0.149259	0.0092128	0.00325288	0.527457	0.000192825	0.00126135	0	0	0.000298704	1.85643		3.8333	0.207167	0.298518	0.0092128	0.00650576	1.58237	0.000771302	0.0025227	0	0	0.000597408	5.94096	2.97048		2.58093	0.557935	0.401979	0.0248116	0.00876055	1.42053
90	P3.18	2017-11-23		56.39	5.86	9.33	0.503	0.2253	27.53	0.0098	0.1254			0.0312	100.005		0.938519	0.189096	0.166378	0.01068	0.00313596	0.54001	0.000122707	0.0012102	0	0	0.000203484	1.84936		3.75408	0.189096	0.332757	0.01068	0.00627192	1.62003	0.000490828	0.00242041	0	0	0.000406968	5.91623	2.95812		2.53815	0.511397	0.449958	0.0288832	0.00848097	1.46042
91	P3.19	2017-11-23		55.78	5.74	9.68	0.4623	0.2057	28.14	0.0034	0.1236			0.0115	100.146		0.928367	0.185224	0.17262	0.00981581	0.00286315	0.551976	4.25718e-05	0.00119283	0	0	7.50021e-05	1.85218		3.71347	0.185224	0.34524	0.00981581	0.0057263	1.65593	0.000170287	0.00238566	0	0	0.000150004	5.91811	2.95905		2.5099	0.500766	0.466689	0.0265377	0.00774071	1.4923
92	P3.20	2017-11-23		56.57	6.02	8.95	0.5385	0.1936	27.64	0	0.1124			0.0327	100.057		0.941515	0.194259	0.159602	0.0114337	0.00269473	0.542168	0	0.00108474	0	0	0.000213267	1.85297		3.76606	0.194259	0.319204	0.0114337	0.00538945	1.6265	0	0.00216949	0	0	0.000426534	5.92545	2.96272		2.5423	0.524543	0.43096	0.0308736	0.00727635	1.46397
93	H103.1	2017-11-23		43.23	0.3046	19.28	0.0644	0.106	36.67	0	0.0533			0.0131	99.7215		0.719493	0.00982914	0.343813	0.00136738	0.00147542	0.719295	0	0.000514384	0	0	8.54372e-05	1.79587		2.87797	0.00982914	0.687626	0.00136738	0.00295084	2.15788	0	0.00102877	0	0	0.000170874	5.73883	2.86941		2.00596	0.0274039	0.958559	0.00381228	0.00411351	2.00541
94	H103.2	2017-11-23		43.48	0.3184	19.18	0.0532	0.0597	36.69	0	0			0	99.7813		0.723654	0.0102744	0.34203	0.00112957	0.000830967	0.719687	0	0	0	0	0	1.79761		2.89461	0.0102744	0.684059	0.00112957	0.00166193	2.15906	0	0	0	0	0	5.7508	2.8754		2.01336	0.0285858	0.951602	0.00314272	0.00231193	2.00233
95	H103.3	2017-11-23		43.46	0.348	19.49	0.0539	0.042	36.75	0.0029	0.0531			0	100.2		0.723321	0.0112296	0.347558	0.00114443	0.0005846	0.720864	3.63113e-05	0.000512454	0	0	0	1.80525		2.89328	0.0112296	0.695116	0.00114443	0.0011692	2.16259	0.000145245	0.00102491	0	0	0	5.7657	2.88285		2.00724	0.0311625	0.964483	0.00317584	0.00162228	2.00042
96	H021.1	2017-11-23		67.49	11.7	0.0022	0.0246	0	20.09	0	0.013			0	99.3198		1.12326	0.377547	3.92318e-05	0.000522321	0	0.394072	0	0.00012546	0	0	0	1.89557		4.49304	0.377547	7.84635e-05	0.000522321	0	1.18222	0	0.000250919	0	0	0	6.05366	3.02683		2.96881	0.997869	0.000103691	0.00138051	0	1.04154
97	H021.2	2017-11-23		67.25	11.63	0.0206	0.026	0.0048	20.14	0	0			0	99.0714		1.11927	0.375288	0.000367352	0.000552046	6.68114e-05	0.395053	0	0	0	0	0	1.89059		4.47707	0.375288	0.000734704	0.000552046	0.000133623	1.18516	0	0	0	0	0	6.03893	3.01947		2.96547	0.994317	0.00097329	0.00146263	0.000177015	1.04668
98	H021.3	2017-11-23		67.57	11.92	0	0.0294	0.0043	20.3	0.0164	0			0.0142	99.8544		1.12459	0.384646	0	0.000624237	5.98519e-05	0.398191	0.000205347	0	0	0	9.26113e-05	1.90841		4.49837	0.384646	0	0.000624237	0.000119704	1.19457	0.000821386	0	0	0	0.000185223	6.07934	3.03967		2.95977	1.01234	0	0.00164291	0.000157522	1.04799
99	MCL.1	2017-11-23		64.48	1.3008	0.0121	15.14	0.0199	18.8	0	0			0.2019	99.9547		1.07316	0.0419755	0.000215775	0.321461	0.000276989	0.368768	0	0	0	0	0.00131678	1.80718		4.29266	0.0419755	0.000431549	0.321461	0.000553978	1.10631	0	0	0	0	0.00263355	5.76602	2.88301		2.9779	0.116477	0.000598749	0.892015	0.000768611	1.02329
100	MCL.2	2017-11-23		64.54	1.2153	0.0078	15.18	0	18.93	0.0006	0.0239			0.2171	100.115		1.07416	0.0392165	0.000139094	0.32231	0	0.371318	7.51268e-06	0.000230653	0	0	0.00141591	1.8088		4.29665	0.0392165	0.000278189	0.32231	0	1.11396	3.00507e-05	0.000461305	0	0	0.00283182	5.77573	2.88787		2.97566	0.108638	0.000385321	0.892867	0	1.02863
101	H103.1	2017-11-23		43.55	0.3367	19.3	0.0494	0.0968	36.27	0	0.0317			0	99.6347		0.724819	0.010865	0.34417	0.00104889	0.00134736	0.711448	0	0.000305928	0	0	0	1.794		2.89927	0.010865	0.688339	0.00104889	0.00269473	2.13435	0	0.000611857	0	0	0	5.73718	2.86859		2.02139	0.0303005	0.959829	0.00292517	0.00375756	1.98411
102	H103.2	2017-11-23		43.3	0.3109	19.32	0.0584	0.0517	36.13	0.0053	0.0294			0.0343	99.2401		0.720658	0.0100324	0.344526	0.00123998	0.000719615	0.708702	6.6362e-05	0.000283732	0	0	0.000223702	1.78645		2.88263	0.0100324	0.689053	0.00123998	0.00143923	2.12611	0.000265448	0.000567463	0	0	0.000447404	5.71178	2.85589		2.01873	0.0281031	0.965096	0.00347347	0.0020158	1.98524
103	H103.3	2017-11-23		43.4	0.3838	19.06	0.0654	0.0813	36.34	0	0.0293			0	99.3599		0.722322	0.0123848	0.33989	0.00138861	0.00113162	0.712822	0	0.000282767	0	0	0	1.79022		2.88929	0.0123848	0.67978	0.00138861	0.00226324	2.13846	0	0.000565533	0	0	0	5.72413	2.86207		2.01902	0.0346179	0.950054	0.00388141	0.00316308	1.99247
104	H021.1	2017-11-23		67.25	11.89	0.0193	0.0165	0	20.05	0	0			0	99.2259		1.11927	0.383678	0.00034417	0.000350337	0	0.393288	0	0	0	0	0	1.89693		4.47707	0.383678	0.000688339	0.000350337	0	1.17986	0	0	0	0	0	6.04165	3.02082		2.96414	1.01609	0.000911459	0.000927792	0	1.04154
105	H021.2	2017-11-23		67.46	11.79	0	0.0138	0	19.98	0.0129	0.0214			0.0196	99.2978		1.12276	0.380451	0	0.000293009	0	0.391915	0.000161523	0.000206526	0	0	0.00012783	1.89592		4.49105	0.380451	0	0.000293009	0	1.17574	0.00064609	0.000413052	0	0	0.000255659	6.04885	3.02442		2.96985	1.00634	0	0.000775048	0	1.03667
106	MCL.1	2017-11-23		64.48	1.2354	0	15.1	0.0217	18.8	0.0238	0			0.2397	99.9007		1.07316	0.0398651	0	0.320611	0.000302043	0.368768	0.000298003	0	0	0	0.00156331	1.80457		4.29266	0.0398651	0	0.320611	0.000604087	1.10631	0.00119201	0	0	0	0.00312661	5.76436	2.88218		2.97876	0.110653	0	0.889914	0.000838374	1.02358
107	MCL.2	2017-11-23		64.52	1.2385	0	15.15	0.0104	18.71	0	0			0.1913	99.8203		1.07383	0.0399651	0	0.321673	0.000144758	0.367003	0	0	0	0	0.00124764	1.80386		4.29532	0.0399651	0	0.321673	0.000289516	1.10101	0	0	0	0	0.00249529	5.76075	2.88038		2.98247	0.111	0	0.89342	0.000402053	1.01932
108	BA-YB-38.1	2017-11-23		56.97	6.41	8.54	0.4621	0.2261	26.9	0.0017	0.1388			0.0255	99.6742		0.948173	0.206844	0.152291	0.00981156	0.0031471	0.527653	2.12859e-05	0.00133952	0	0	0.000166309	1.84945		3.79269	0.206844	0.304581	0.00981156	0.00629419	1.58296	8.51437e-05	0.00267905	0	0	0.000332618	5.90628	2.95314		2.56858	0.560337	0.412553	0.0265793	0.00852543	1.4294
109	BA-YB-38.2	2017-11-23		57.21	6.27	8.59	0.4368	0.1878	27.05	0.0018	0.125			0.0006	99.8721		0.952167	0.202327	0.153182	0.00927438	0.002614	0.530595	2.2538e-05	0.00120634	0	0	3.91315e-06	1.85139		3.80867	0.202327	0.306364	0.00927438	0.00522799	1.59179	9.01521e-05	0.00241268	0	0	7.82631e-06	5.92616	2.96308		2.57075	0.54626	0.413576	0.0250398	0.00705752	1.43255
110	BA-YB-38.3	2017-11-23		56.64	6.05	9.01	0.3955	0.2347	27.65	0	0.1272			0	100.107		0.94268	0.195227	0.160672	0.00839747	0.0032668	0.542364	0	0.00122757	0	0	0	1.85384		3.77072	0.195227	0.321344	0.00839747	0.0065336	1.62709	0	0.00245515	0	0	0	5.93177	2.96589		2.54273	0.526595	0.433387	0.0226508	0.00881167	1.46294
111	BA-YB-38.4	2017-11-23		57.37	6.35	8.31	0.4941	0.2148	27.11	0	0.1355			0.0273	100.012		0.95483	0.204908	0.148189	0.010491	0.00298981	0.531772	0	0.00130768	0	0	0.000178049	1.85467		3.81932	0.204908	0.296378	0.010491	0.00597962	1.59532	0	0.00261535	0	0	0.000356097	5.93536	2.96768		2.57394	0.552372	0.399474	0.0282807	0.00805965	1.4335
112	BA-YB-38.5	2017-11-23		57.45	6.41	8.41	0.4367	0.2372	27.02	0	0.1205			0.0355	100.12		0.956161	0.206844	0.149972	0.00927225	0.0033016	0.530007	0	0.00116291	0	0	0.000231528	1.85695		3.82465	0.206844	0.299945	0.00927225	0.0066032	1.59002	0	0.00232583	0	0	0.000463057	5.94012	2.97006		2.57547	0.557145	0.403958	0.0249753	0.00889302	1.4276
113	BA-YB-38.6	2017-11-23		57.1	6.33	8.51	0.4562	0.1908	27.19	0.0269	0.1204			0.0176	99.942		0.950336	0.204263	0.151756	0.00968629	0.00265575	0.533341	0.000336818	0.00116195	0	0	0.000114786	1.85365		3.80134	0.204263	0.303511	0.00968629	0.00531151	1.60002	0.00134727	0.0023239	0	0	0.000229572	5.92804	2.96402		2.56499	0.551313	0.409594	0.0261437	0.00716798	1.43951
114	BA-YB-38.7	2017-11-23		56.5	6.05	8.97	0.404	0.2549	27.78	0.0293	0.1284			0.0733	100.19		0.94035	0.195227	0.159959	0.00857795	0.00354797	0.544914	0.000366869	0.00123915	0	0	0.000478057	1.85466		3.7614	0.195227	0.319917	0.00857795	0.00709593	1.63474	0.00146748	0.00247831	0	0	0.000956114	5.93186	2.96593		2.5364	0.526586	0.431456	0.0231373	0.00956992	1.4698
115	BA-YB-38.8	2017-11-23		57.01	6.21	8.64	0.3991	0.1989	27.05	0.0228	0.1083			0.0075	99.6466		0.948838	0.20039	0.154074	0.00847391	0.0027685	0.530595	0.000285482	0.00104518	0	0	4.89144e-05	1.84652		3.79535	0.20039	0.308148	0.00847391	0.005537	1.59179	0.00114193	0.00209035	0	0	9.78289e-05	5.91302	2.95651		2.56746	0.542235	0.416908	0.0229295	0.00749126	1.43573
116	BA-YB-38.9	2017-11-23		57.06	6.24	8.57	0.4658	0.2352	26.91	0.003	0.0686			0.0236	99.5763		0.94967	0.201359	0.152826	0.00989012	0.00327376	0.527849	3.75634e-05	0.000662041	0	0	0.000153917	1.84572		3.79868	0.201359	0.305651	0.00989012	0.00654752	1.58355	0.000150254	0.00132408	0	0	0.000307835	5.90746	2.95373		2.57213	0.545368	0.413919	0.0267868	0.00886678	1.42965
117	BA-YB-38.10	2017-11-23		56.68	6.14	8.96	0.3952	0.202	27.43	0.0022	0.0926			0.0427	99.9448		0.943346	0.198132	0.15978	0.0083911	0.00281165	0.538049	2.75465e-05	0.000893658	0	0	0.000278486	1.85171		3.77338	0.198132	0.319561	0.0083911	0.00562329	1.61415	0.000110186	0.00178732	0	0	0.000556972	5.92169	2.96085		2.54886	0.535338	0.431715	0.0226722	0.00759688	1.45377
118	BA-YB-38.11	2017-11-23		57.09	6.15	8.78	0.4564	0.2086	27.32	0.0101	0.0696			0.0609	100.146		0.95017	0.198454	0.15657	0.00969054	0.00290351	0.535891	0.000126463	0.000671691	0	0	0.000397185	1.85488		3.80068	0.198454	0.313141	0.00969054	0.00580703	1.60767	0.000505854	0.00134338	0	0	0.00079437	5.93809	2.96904		2.5602	0.534729	0.421874	0.0261109	0.00782343	1.44394
119	BA-YB-38.12	2017-11-23		57.81	6.54	8	0.4564	0.2452	26.37	0	0.1043			0.0224	99.5484		0.962153	0.211039	0.142661	0.00969054	0.00341295	0.517257	0	0.00100657	0	0	0.000146091	1.84737		3.84861	0.211039	0.285322	0.00969054	0.0068259	1.55177	0	0.00201314	0	0	0.000292182	5.91556	2.95778		2.60236	0.570804	0.385859	0.0262103	0.00923111	1.39904
120	BA-YB-38.13	2017-11-23		58.23	6.61	7.84	0.4557	0.2169	26.25	0.0029	0.1007			0.0054	99.7117		0.969143	0.213298	0.139808	0.00967567	0.00301904	0.514903	3.63113e-05	0.000971829	0	0	3.52184e-05	1.85089		3.87657	0.213298	0.279616	0.00967567	0.00603808	1.54471	0.000145245	0.00194366	0	0	7.04368e-05	5.93207	2.96603		2.61398	0.575308	0.37709	0.0260973	0.00814297	1.3888
121	BA-YB-38.14	2017-11-23		59.53	7.15	6.96	0.6097	0.2061	25.47	0.005	0.145			0.0493	100.125		0.99078	0.230723	0.124115	0.0129455	0.00286872	0.499603	6.26056e-05	0.00139936	0	0	0.000321531	1.86282		3.96312	0.230723	0.24823	0.0129455	0.00573743	1.49881	0.000250423	0.00279871	0	0	0.000643062	5.96326	2.98163		2.65836	0.619053	0.333013	0.034734	0.00769705	1.34048
122	BA-YB-38.15	2017-11-23		57.8	6.41	8.2	0.4946	0.2081	26.83	0	0.1324			0.0612	100.136		0.961987	0.206844	0.146228	0.0105016	0.00289655	0.52628	0	0.00127776	0	0	0.000399142	1.85641		3.84795	0.206844	0.292455	0.0105016	0.00579311	1.57884	0	0.00255552	0	0	0.000798283	5.94573	2.97287		2.58871	0.556619	0.393499	0.0282599	0.00779464	1.41622
123	BA-YB-38.16	2017-11-23		57.42	6.52	8.4	0.4857	0.1912	26.76	0.002	0.1232			0.0403	99.9425		0.955662	0.210394	0.149794	0.0103126	0.00266132	0.524907	2.50423e-05	0.00118897	0	0	0.000262834	1.85521		3.82265	0.210394	0.299588	0.0103126	0.00532264	1.57472	0.000100169	0.00237794	0	0	0.000525667	5.92599	2.96299		2.58026	0.568057	0.40444	0.0278439	0.00718549	1.41723
124	BA-YB-38.17	2017-11-23		57.09	6.28	9	0.3607	0.1636	27.47	0	0.0864			0.0713	100.522		0.95017	0.202649	0.160494	0.00765858	0.00227716	0.538833	0	0.000833824	0	0	0.000465013	1.86338		3.80068	0.202649	0.320987	0.00765858	0.00455431	1.6165	0	0.00166765	0	0	0.000930026	5.95563	2.97781		2.55266	0.544424	0.431172	0.020575	0.00611766	1.4476
125	BA-YB-38.18	2017-11-23		57.55	6.56	8.24	0.4257	0.2349	26.99	0.006	0.1162			0	100.123		0.957826	0.211685	0.146941	0.0090387	0.00326958	0.529418	7.51268e-05	0.00112142	0	0	0	1.85937		3.8313	0.211685	0.293882	0.0090387	0.00653917	1.58825	0.000300507	0.00224283	0	0	0	5.94324	2.97162		2.57859	0.569883	0.395584	0.0243334	0.00880215	1.42526
126	BA-YB-38.19	2017-11-23		56.81	6.28	9	0.4506	0.2077	27.58	0	0.0808			0.0315	100.441		0.94551	0.202649	0.160494	0.00956739	0.00289099	0.540991	0	0.00077978	0	0	0.000205441	1.86309		3.78204	0.202649	0.320987	0.00956739	0.00578197	1.62297	0	0.00155956	0	0	0.000410881	5.94597	2.97298		2.54427	0.545309	0.431872	0.0257449	0.00777935	1.45575
127	BA-YB-38.20	2017-11-23		57.75	6.53	8.06	0.5131	0.1774	26.83	0.0098	0.1267			0	99.9971		0.961154	0.210717	0.143731	0.0108944	0.00246924	0.52628	0.000122707	0.00122275	0	0	0	1.85659		3.84462	0.210717	0.287462	0.0108944	0.00493848	1.57884	0.000490828	0.0024455	0	0	0	5.9404	2.9702		2.58879	0.567548	0.387128	0.0293432	0.0066507	1.41749
128	BA-YB-38.21	2017-11-23		100.07	0.0113	0	0	0	0.0037	0.0306	0			0	100.115		1.6655	0.00036464	0	0	0	7.25768e-05	0.000383147	0	0	0	0	1.66632		6.66201	0.00036464	0	0	0	0.00021773	0.00153259	0	0	0	0	6.66412	3.33206		3.99873	0.000875469	0	0	0	0.000174251
129	BH-184.1	2017-11-23		58.57	7.14	7.57	0.2791	0.2066	26.44	0.0114	0.0929			0.083	100.393		0.974802	0.230401	0.134993	0.005926	0.00287568	0.51863	0.000142741	0.000896554	0	0	0.00054132	1.86921		3.89921	0.230401	0.269986	0.005926	0.00575135	1.55589	0.000570964	0.00179311	0	0	0.00108264	5.97061	2.9853		2.61227	0.617426	0.361753	0.0158805	0.00770622	1.38982
130	BH-184.2	2017-11-23		57.78	6.88	7.73	0.1504	0.2024	26.59	0.0105	0.0588			0.0726	99.4747		0.961654	0.222011	0.137846	0.00319338	0.00281722	0.521572	0.000131472	0.000567463	0	0	0.000473492	1.85027		3.84661	0.222011	0.275692	0.00319338	0.00563443	1.56472	0.000525887	0.00113493	0	0	0.000946983	5.92047	2.96023		2.59886	0.599981	0.372528	0.00863006	0.00761349	1.40954
131	BH-184.3	2017-11-23		58.13	7.03	7.66	0.2822	0.2203	26.53	0.0112	0.0848			0	99.9486		0.967479	0.226851	0.136598	0.00599183	0.00306637	0.520395	0.000140237	0.000818383	0	0	0	1.86134		3.86992	0.226851	0.273196	0.00599183	0.00613273	1.56119	0.000560947	0.00163677	0	0	0	5.94547	2.97273		2.60361	0.610484	0.367602	0.0161247	0.00825197	1.40045
132	BH-184.4	2017-11-23		57.28	6.63	8.32	0.2857	0.1966	26.95	0.0084	0.0925			0.0115	99.7747		0.953332	0.213943	0.148367	0.00606614	0.00273648	0.528633	0.000105177	0.000892693	0	0	7.50021e-05	1.85415		3.81333	0.213943	0.296735	0.00606614	0.00547297	1.5859	0.00042071	0.00178539	0	0	0.000150004	5.9238	2.9619		2.57492	0.577854	0.400736	0.0163844	0.00739116	1.42782
133	BH-184.5	2017-11-23		57.88	6.75	8.1	0.2779	0.1655	26.65	0.0253	0.0974			0.0535	99.9996		0.963318	0.217816	0.144444	0.00590053	0.0023036	0.522749	0.000316785	0.000939982	0	0	0.000348923	1.85814		3.85327	0.217816	0.288888	0.00590053	0.0046072	1.56825	0.00126714	0.00187996	0	0	0.000697846	5.94258	2.97129		2.59367	0.586455	0.388907	0.0158868	0.0062023	1.40747
134	BH-184.6	2017-11-23		58.77	7.33	7.17	0.3296	0.1977	26.08	0.0217	0.0483			0.0714	100.019		0.978131	0.236532	0.12786	0.00699825	0.0027518	0.511568	0.000271709	0.000466131	0	0	0.000465665	1.86504		3.91252	0.236532	0.25572	0.00699825	0.00550359	1.5347	0.00108683	0.000932261	0	0	0.000931331	5.95493	2.97747		2.62809	0.635525	0.34354	0.0188032	0.00739366	1.37451
135	BH-184.7	2017-11-23		59.38	7.45	6.73	0.3326	0.2025	25.62	0.0093	0.0704			0	99.7949		0.988283	0.240404	0.120014	0.00706195	0.00281861	0.502545	0.000116447	0.000679412	0	0	0	1.86192		3.95313	0.240404	0.240027	0.00706195	0.00563721	1.50764	0.000465786	0.00135882	0	0	0	5.95572	2.97786		2.65501	0.645843	0.322415	0.0189719	0.00757216	1.35008
136	BH-184.8	2017-11-23		57.18	6.58	8.3	0.2575	0.1853	27.05	0.0275	0.1067			0.0248	99.7119		0.951668	0.21233	0.148011	0.00546738	0.0025792	0.530595	0.000344331	0.00102973	0	0	0.000161744	1.85219		3.80667	0.21233	0.296022	0.00546738	0.0051584	1.59179	0.00137732	0.00205947	0	0	0.000323487	5.92119	2.9606		2.57156	0.573749	0.399948	0.0147737	0.0069694	1.43375
137	BH-184.9	2017-11-23		58.93	7.05	7.22	0.2914	0.1785	26.04	0	0.0676			0.0516	99.8291		0.980794	0.227496	0.128752	0.00618716	0.00248455	0.510784	0	0.00065239	0	0	0.000336531	1.85749		3.92317	0.227496	0.257503	0.00618716	0.0049691	1.53235	0	0.00130478	0	0	0.000673062	5.95366	2.97683		2.63581	0.611379	0.34601	0.0166275	0.00667704	1.37269
138	BH-184.10	2017-11-23		58.29	6.81	7.91	0.2612	0.1969	26.48	0.0117	0.0455			0.093	100.098		0.970142	0.219752	0.141056	0.00554594	0.00274066	0.519414	0.000146497	0.000439109	0	0	0.000606539	1.85984		3.88057	0.219752	0.282112	0.00554594	0.00548132	1.55824	0.000585989	0.000878217	0	0	0.00121308	5.95438	2.97719		2.60687	0.590495	0.379031	0.0149025	0.00736442	1.39572
139	BH-184.11	2017-11-23		57.33	6.43	8.47	0.2683	0.2109	27.1	0	0.0781			0.0042	99.8916		0.954164	0.20749	0.151042	0.00569669	0.00293553	0.531576	0	0.000753723	0	0	2.73921e-05	1.85369		3.81666	0.20749	0.302085	0.00569669	0.00587105	1.59473	0	0.00150745	0	0	5.47842e-05	5.93409	2.96704		2.5727	0.559451	0.407253	0.0153599	0.00791502	1.43328
140	BH-184.12	2017-11-23		59.48	7.44	6.89	0.3221	0.1973	25.6	0.0161	0.0368			0.0632	100.045		0.989947	0.240081	0.122867	0.006839	0.00274623	0.502153	0.00020159	0.000355147	0	0	0.000412186	1.8656		3.95979	0.240081	0.245734	0.006839	0.00549246	1.50646	0.000806361	0.000710294	0	0	0.000824371	5.96674	2.98337		2.65458	0.643786	0.329471	0.018339	0.0073641	1.34654
141	BH-184.13	2017-11-23		58.89	7.33	7.36	0.2625	0.2259	26.21	0.0145	0.0834			0.0975	100.474		0.980128	0.236532	0.131248	0.00557354	0.00314431	0.514118	0.000181556	0.000804872	0	0	0.000635888	1.87237		3.92051	0.236532	0.262496	0.00557354	0.00628863	1.54235	0.000726226	0.00160974	0	0	0.00127178	5.97736	2.98868		2.62357	0.63314	0.35132	0.0149191	0.00841659	1.37617
142	BH-184.14	2017-11-23		57.62	6.78	8.07	0.2408	0.1911	27.04	0	0.0721			0.0457	100.06		0.958991	0.218784	0.143909	0.0051128	0.00265993	0.530399	0	0.000695818	0	0	0.000298052	1.86085		3.83596	0.218784	0.287819	0.0051128	0.00531986	1.5912	0	0.00139164	0	0	0.000596104	5.94618	2.97309		2.58045	0.588704	0.387231	0.0137575	0.00715734	1.4272
143	BH-184.15	2017-11-23		60.42	7.8	6.17	0.3603	0.1699	25.22	0.0078	0.0818			0.0221	100.252		1.00559	0.251698	0.110027	0.00765009	0.00236485	0.494699	9.76648e-05	0.000789431	0	0	0.000144135	1.87306		4.02237	0.251698	0.220055	0.00765009	0.00472969	1.4841	0.000390659	0.00157886	0	0	0.000288269	5.99286	2.99643		2.68478	0.671995	0.293756	0.0204246	0.00631377	1.32077
144	BH-184.16	2017-11-23		57.89	6.74	8.1	0.2409	0.2211	26.75	0	0.056			0	99.998		0.963484	0.217493	0.144444	0.00511492	0.0030775	0.52471	0	0.000540441	0	0	0	1.85887		3.85394	0.217493	0.288888	0.00511492	0.006155	1.57413	0	0.00108088	0	0	0	5.9468	2.9734		2.59228	0.58517	0.38863	0.0137618	0.00828008	1.41174
145	BH-184.17	2017-11-23		55.02	5.67	10.19	0.1494	0.1997	28.76	0	0.068			0.0275	100.085		0.915718	0.182965	0.181714	0.00317214	0.00277963	0.564137	0	0.00065625	0	0	0.000179353	1.85132		3.66287	0.182965	0.363429	0.00317214	0.00555927	1.69241	0	0.0013125	0	0	0.000358706	5.91208	2.95604		2.47823	0.495163	0.491778	0.00858484	0.00752259	1.52674
146	BH-184.18	2017-11-23		58.94	7.29	7.14	0.2562	0.2117	25.83	0.0152	0.0847			0.0484	99.8163		0.98096	0.235241	0.127325	0.00543978	0.00294666	0.506664	0.000190321	0.000817418	0	0	0.000315661	1.8599		3.92384	0.235241	0.25465	0.00543978	0.00589332	1.51999	0.000761285	0.00163484	0	0	0.000631322	5.94808	2.97404		2.63873	0.632784	0.342497	0.0146327	0.00792635	1.3629
147	BH-184.19	2017-11-23		57.88	6.71	8.1	0.2538	0.2137	26.51	0.0132	0.0771			0.0279	99.7858		0.963318	0.216525	0.144444	0.00538882	0.0029745	0.520003	0.000165279	0.000744072	0	0	0.000181962	1.85374		3.85327	0.216525	0.288888	0.00538882	0.005949	1.56001	0.000661116	0.00148814	0	0	0.000363923	5.93254	2.96627		2.59806	0.583965	0.389564	0.0145336	0.00802219	1.40244
148	BH-184.20	2017-11-23		56.74	6.28	9.05	0.2142	0.1773	27.42	0.018	0.0662			0.04	100.006		0.944345	0.202649	0.161385	0.00454801	0.00246785	0.537853	0.00022538	0.000638879	0	0	0.000260877	1.85437		3.77738	0.202649	0.32277	0.00454801	0.00493569	1.61356	0.000901521	0.00127776	0	0	0.000521754	5.92854	2.96427		2.54861	0.546912	0.435548	0.0122742	0.00666025	1.45156
149	BA-YB-40.1	2017-11-23		67.85	11.38	0.0776	0.2492	0.116	20.01	0	0.0059			0.0467	99.7354		1.12925	0.367221	0.00138381	0.00529115	0.00161461	0.392503	0	5.69394e-05	0	0	0.000304574	1.89763		4.51701	0.367221	0.00276762	0.00529115	0.00322922	1.17751	0	0.000113879	0	0	0.000609148	6.07375	3.03688		2.97477	0.967366	0.00364536	0.0139384	0.00425334	1.03397
151	BA-YB-40.3	2017-11-23		68.2	11.46	0.1404	0.1106	0.0191	19.85	0	0.0701			0	99.8503		1.13508	0.369803	0.0025037	0.00234832	0.000265854	0.389365	0	0.000676517	0	0	0	1.90004		4.54031	0.369803	0.0050074	0.00234832	0.000531708	1.16809	0	0.00135303	0	0	0	6.08745	3.04372		2.98339	0.971974	0.00658062	0.00617223	0.000698759	1.02339
152	BA-YB-40.4	2017-11-23		68.18	11.34	0.1545	0.1115	0.0356	20.08	0.0124	0.0502			0	99.9643		1.13474	0.36593	0.00275514	0.00236743	0.000495518	0.393876	0.000155262	0.000484467	0	0	0	1.90081		4.53898	0.36593	0.00551028	0.00236743	0.000991036	1.18163	0.000621048	0.000968934	0	0	0	6.097	3.0485		2.97785	0.96029	0.00723016	0.00621271	0.00130036	1.03363
153	BA-YB-40.5	2017-11-23		67.59	11.42	0.4031	0.0934	0.0534	20.48	0.0028	0.0674			0.0033	100.113		1.12493	0.368512	0.00718833	0.00198312	0.000743277	0.401722	3.50592e-05	0.00065046	0	0	2.15223e-05	1.90578		4.4997	0.368512	0.0143767	0.00198312	0.00148655	1.20517	0.000140237	0.00130092	0	0	4.30447e-05	6.09271	3.04635		2.95415	0.967745	0.0188772	0.00520785	0.00195191	1.05496
154	H103.1	2017-11-23		43.45	0.2793	19.6	0.0616	0.0827	36.45	0.0147	0.0152			0.0469	100		0.723154	0.00901273	0.349519	0.00130793	0.00115111	0.714979	0.000184061	0.000146691	0	0	0.000305878	1.79976		2.89262	0.00901273	0.699039	0.00130793	0.00230221	2.14494	0.000736242	0.000293382	0	0	0.000611756	5.75086	2.87543		2.01196	0.0250752	0.972431	0.0036389	0.0032026	1.98921
155	H103.2	2017-11-23		43.4	0.3869	19.46	0.0593	0.0987	36.52	0.0046	0			0.0235	99.9531		0.722322	0.0124849	0.347023	0.00125909	0.00137381	0.716352	5.75972e-05	0	0	0	0.000153265	1.80103		2.88929	0.0124849	0.694046	0.00125909	0.00274762	2.14906	0.000230389	0	0	0	0.00030653	5.74942	2.87471		2.01014	0.034744	0.965726	0.00350391	0.00382316	1.99353
156	H103.3	2017-11-23		43.43	0.3404	19.52	0.0564	0.061	36.21	0.0138	0.0395			0	99.6712		0.722821	0.0109844	0.348093	0.00119752	0.000849062	0.710272	0.000172792	0.000381204	0	0	0	1.79477		2.89129	0.0109844	0.696186	0.00119752	0.00169812	2.13081	0.000691166	0.000762408	0	0	0	5.73362	2.86681		2.01708	0.0306525	0.971373	0.00334174	0.00236936	1.98205
157	H021.1	2017-11-23		67.98	11.22	0	0.0137	0.0378	19.96	0.0094	0			0.0151	99.2361		1.13142	0.362058	0	0.000290886	0.00052614	0.391522	0.000117699	0	0	0	9.8481e-05	1.88603		4.52566	0.362058	0	0.000290886	0.00105228	1.17457	0.000470794	0	0	0	0.000196962	6.0643	3.03215		2.98512	0.955251	0	0.000767471	0.00138816	1.03299
158	H021.2	2017-11-23		67.76	11.84	0	0.0218	0	19.87	0	0			0.0018	99.4937		1.12775	0.382065	0	0.00046287	0	0.389757	0	0	0	0	1.17395e-05	1.90005		4.51102	0.382065	0	0.00046287	0	1.16927	0	0	0	0	2.34789e-05	6.06284	3.03142		2.97617	1.00828	0	0.00122153	0	1.02858
159	MCL.1	2017-11-23		64.69	1.2661	0.0038	15.16	0.013	18.89	0.0068	0.0115			0.2781	100.319		1.07666	0.0408558	6.7764e-05	0.321885	0.000180948	0.370534	8.51437e-05	0.000110984	0	0	0.00181375	1.81219		4.30664	0.0408558	0.000135528	0.321885	0.000361895	1.1116	0.000340575	0.000221967	0	0	0.00362749	5.78567	2.89283		2.97745	0.112985	0.000187398	0.89016	0.000500402	1.02469
160	MCL.2	2017-11-23		64.45	1.2914	0.0122	15.13	0.003	18.79	0.0094	0.0141			0.2779	99.978		1.07266	0.0416722	0.000217558	0.321248	4.17571e-05	0.368572	0.000117699	0.000136075	0	0	0.00181244	1.80648		4.29066	0.0416722	0.000435116	0.321248	8.35143e-05	1.10572	0.000470794	0.000272151	0	0	0.00362489	5.76418	2.88209		2.97746	0.115672	0.000603889	0.891709	0.000115908	1.02307
16	H103.1	2018-07-20		43.5	0.3218	19.25	0.0499	0.0769	36.51	0	0.0377			0	99.7464		0.723986	0.0103842	0.343278	0.0010595	0.00107037	0.716156	0	0.000363833	0	0	0	1.7963		2.89595	0.0103842	0.686556	0.0010595	0.00214075	2.14847	0	0.000727666	0	0	0	5.74528	2.87264		2.01623	0.0289188	0.955993	0.00295061	0.00298088	1.99442
17	H103.2	2018-07-20		43.33	0.3267	19.26	0.0549	0.0701	36.63	0.0072	0.0051			0	99.6841		0.721157	0.0105423	0.343456	0.00116567	0.000975725	0.71851	9.01521e-05	4.92188e-05	0	0	0	1.79595		2.88463	0.0105423	0.686913	0.00116567	0.00195145	2.15553	0.000360609	9.84375e-05	0	0	0	5.74119	2.87059		2.00978	0.0293801	0.957171	0.00324857	0.00271923	2.0024
18	H103.3	2018-07-20		43.43	0.3608	19.36	0.0606	0.0862	36.39	0.0047	0.0478			0.0409	99.7811		0.722821	0.0116427	0.34524	0.00128669	0.00119982	0.713802	5.88493e-05	0.000461305	0	0	0.000266747	1.79678		2.89129	0.0116427	0.690479	0.00128669	0.00239964	2.14141	0.000235397	0.000922611	0	0	0.000533493	5.74019	2.8701		2.01477	0.0324523	0.962308	0.00358648	0.00334434	1.98963
19	H021.1	2018-07-20		67.51	11.88	0	0.0249	0	20.09	0.019	0			0.0438	99.5677		1.12359	0.383356	0	0.00052869	0	0.394072	0.000237901	0	0	0	0.00028566	1.90207		4.49437	0.383356	0	0.00052869	0	1.18222	0.000951606	0	0	0	0.00057132	6.062	3.031		2.96561	1.01183	0	0.00139542	0	1.04011
20	H021.2	2018-07-20		67.52	11.71	0.012	0.0355	0	20.04	0	0			0.0473	99.3649		1.12376	0.37787	0.000213991	0.000753756	0	0.393091	0	0	0	0	0.000308487	1.896		4.49504	0.37787	0.000427983	0.000753756	0	1.17927	0	0	0	0	0.000616974	6.05398	3.02699		2.96997	0.998668	0.000565556	0.00199209	0	1.0389
21	H021.3	2018-07-20		67.41	11.58	0.0042	0.0347	0.0303	20.05	0.025	0.0043			0	99.1386		1.12193	0.373675	7.4897e-05	0.000736769	0.000421747	0.393288	0.000313028	4.14982e-05	0	0	0	1.89048		4.48772	0.373675	0.000149794	0.000736769	0.000843494	1.17986	0.00125211	8.29964e-05	0	0	0	6.04432	3.02216		2.96987	0.98916	0.000198261	0.00195031	0.00111641	1.04108
22	MCL.1	2018-07-20		64.23	1.198	0.0059	15.21	0.0247	19.08	0.0033	0.0161			0.1815	99.9496		1.069	0.0386583	0.000105212	0.322947	0.0003438	0.374261	4.13197e-05	0.000155377	0	0	0.00118373	1.8067		4.27601	0.0386583	0.000210425	0.322947	0.000687601	1.12278	0.000165279	0.000310754	0	0	0.00236746	5.76414	2.88207		2.96732	0.107307	0.000292047	0.89643	0.000954315	1.03887
23	MCL.2	2018-07-20		64.1	1.282	0.016	15.22	0	18.85	0.0071	0.028			0.2991	99.8023		1.06684	0.0413689	0.000285322	0.323159	0	0.369749	8.89e-05	0.000270221	0	0	0.00195071	1.80371		4.26736	0.0413689	0.000570644	0.323159	0	1.10925	0.0003556	0.000540441	0	0	0.00390141	5.7465	2.87325		2.9704	0.115183	0.000794423	0.899773	0	1.02949
24	11164.1	2018-07-20		61.87	8.29	4.64	0.8357	0.1303	23.81	0.0222	0.0659			0.1402	99.8044		1.02973	0.26751	0.0827434	0.017744	0.00181365	0.467041	0.000277969	0.000635984	0	0	0.000914374	1.86841		4.1189	0.26751	0.165487	0.017744	0.0036273	1.40112	0.00111188	0.00127197	0	0	0.00182875	5.9786	2.9893		2.75576	0.715913	0.221439	0.0474868	0.00485371	1.2499
25	11164.2	2018-07-20		62.48	8.6	4.42	0.6737	0.1554	23.72	0.0002	0.0393			0.0948	100.183		1.03988	0.277513	0.0788202	0.0143044	0.00216302	0.465276	2.50423e-06	0.000379274	0	0	0.000618278	1.87895		4.15951	0.277513	0.15764	0.0143044	0.00432604	1.39583	1.00169e-05	0.000758548	0	0	0.00123656	6.01113	3.00556		2.76787	0.738666	0.209798	0.0380744	0.00575738	1.23844
26	11164.3	2018-07-20		61.52	8.36	4.84	0.6029	0.1225	24.09	0.0137	0.0361			0.1307	99.716		1.0239	0.269769	0.0863099	0.0128011	0.00170508	0.472534	0.000171539	0.000348392	0	0	0.000852415	1.86839		4.0956	0.269769	0.17262	0.0128011	0.00341017	1.4176	0.000686158	0.000696783	0	0	0.00170483	5.97489	2.98744		2.74188	0.722407	0.231127	0.0342797	0.004566	1.26539
27	11164.4	2018-07-20		62.99	8.55	4	0.9425	0.1471	23.38	0	0.0477			0.1316	100.189		1.04837	0.2759	0.0713305	0.0200117	0.00204749	0.458607	0	0.00046034	0	0	0.000858285	1.87758		4.19346	0.2759	0.142661	0.0200117	0.00409498	1.37582	0	0.000920681	0	0	0.00171657	6.01459	3.00729		2.78886	0.733949	0.189753	0.053235	0.00544674	1.21999
28	11164.5	2018-07-20		64.63	9.44	2.73	0.837	0.0827	22.14	0.0076	0			0.0705	99.9379		1.07566	0.304619	0.0486831	0.0177716	0.00115111	0.434284	9.51606e-05	0	0	0	0.000459796	1.88272		4.30264	0.304619	0.0973661	0.0177716	0.00230221	1.30285	0.000380642	0	0	0	0.000919591	6.02885	3.01443		2.8547	0.80843	0.1292	0.0471642	0.00305492	1.15255
29	11164.6	2018-07-20		62.72	8.43	4.13	0.8793	0.1454	23.12	0.0043	0.0428			0.0805	99.5524		1.04387	0.272028	0.0736487	0.0186698	0.00202383	0.453507	5.38409e-05	0.000413052	0	0	0.000525015	1.86474		4.17549	0.272028	0.147297	0.0186698	0.00404766	1.36052	0.000215363	0.000826103	0	0	0.00105003	5.98014	2.99007		2.7929	0.727816	0.197049	0.0499514	0.0054148	1.21337
30	11164.7	2018-07-20		62.45	8.63	4.29	0.6878	0.1391	23.37	0.0179	0.0523			0.0294	99.6666		1.03938	0.278481	0.076502	0.0146037	0.00193614	0.458411	0.000224128	0.000504734	0	0	0.000191745	1.87023		4.15751	0.278481	0.153004	0.0146037	0.00387228	1.37523	0.000896513	0.00100947	0	0	0.000383489	5.985	2.9925		2.77862	0.744479	0.204517	0.039041	0.00517598	1.22549
31	11164.8	2018-07-20		64.81	9.36	2.48	0.9636	0.0952	21.75	0.0006	0			0	99.4595		1.07866	0.302038	0.0442249	0.0204597	0.00132509	0.426634	7.51268e-06	0	0	0	0	1.87335		4.31463	0.302038	0.0884498	0.0204597	0.00265019	1.2799	3.00507e-05	0	0	0	0	6.00815	3.00408		2.87251	0.804341	0.117773	0.0544851	0.00352879	1.13615
32	11164.9	2018-07-20		63.75	8.92	3.29	0.7811	0.0808	22.59	0.0025	0			0	99.4145		1.06101	0.287839	0.0586693	0.0165847	0.00112466	0.443111	3.13028e-05	0	0	0	0	1.86837		4.24406	0.287839	0.117339	0.0165847	0.00224932	1.32933	0.000125211	0	0	0	0	5.99753	2.99876		2.83054	0.767888	0.156516	0.0442442	0.00300033	1.18212
33	11164.1	2018-07-20		61.98	8.2	4.7	0.8736	0.1493	23.63	0.0103	0.0502			0.1259	99.7194		1.03156	0.264606	0.0838133	0.0185488	0.00207811	0.463511	0.000128968	0.000484467	0	0	0.00082111	1.86555		4.12622	0.264606	0.167627	0.0185488	0.00415623	1.39053	0.000515871	0.000968934	0	0	0.00164222	5.97482	2.98741		2.76241	0.708589	0.224444	0.0496718	0.00556499	1.24124
34	11164.1	2018-07-20		63.03	8.42	3.88	1.0241	0.124	22.92	0.0039	0.0418			0.0944	99.5382		1.04903	0.271705	0.0691906	0.0217443	0.00172596	0.449584	4.88324e-05	0.000403401	0	0	0.00061567	1.86405		4.19613	0.271705	0.138381	0.0217443	0.00345192	1.34875	0.00019533	0.000806802	0	0	0.00123134	5.98239	2.9912		2.80565	0.726679	0.185051	0.0581553	0.00461611	1.20242
35	11164.1	2018-07-20		65.4	9.72	2.12	0.9594	0.0875	21.46	0.0097	0.0196			0	99.7763		1.08848	0.313655	0.0378052	0.0203705	0.00121792	0.420945	0.000121455	0.000189154	0	0	0	1.88278		4.3539	0.313655	0.0756103	0.0203705	0.00243583	1.26284	0.00048582	0.000378309	0	0	0	6.02968	3.01484		2.88832	0.832296	0.100318	0.054054	0.00323179	1.117
36	11164.1	2018-07-20		57.45	6.6	8.12	0.2961	0.203	26.85	0	0.0908			0.0154	99.6254		0.956161	0.212975	0.144801	0.00628696	0.00282557	0.526672	0	0.000876287	0	0	0.000100438	1.8507		3.82465	0.212975	0.289602	0.00628696	0.00565113	1.58002	0	0.00175257	0	0	0.000200875	5.92113	2.96057		2.58373	0.575499	0.391279	0.0169885	0.00763521	1.42317
37	11164.1	2018-07-20		63.58	9.03	3.5	0.6431	0.1183	22.75	0	0			0	99.6215		1.05819	0.291389	0.0624142	0.0136547	0.00164662	0.446249	0	0	0	0	0	1.87354		4.23274	0.291389	0.124828	0.0136547	0.00329325	1.33875	0	0	0	0	0	6.00465	3.00233		2.81964	0.776435	0.166309	0.0363842	0.00438759	1.18908
38	11164.1	2018-07-20		62.68	8.69	4.12	0.6287	0.1428	23.19	0.0032	0.0033			0.0105	99.4686		1.04321	0.280418	0.0734704	0.0133489	0.00198764	0.45488	4.00676e-05	3.18474e-05	0	0	6.84802e-05	1.86745		4.17282	0.280418	0.146941	0.0133489	0.00397528	1.36464	0.00016027	6.36949e-05	0	0	0.00013696	5.98251	2.99125		2.79002	0.749967	0.196494	0.0357012	0.00531587	1.21656
39	11164.2	2018-07-20		63.22	8.78	3.76	0.8992	0.1201	22.85	0	0.0106			0.0511	99.6911		1.05219	0.283322	0.0670507	0.0190923	0.00167168	0.448211	0	0.000102298	0	0	0.00033327	1.87198		4.20877	0.283322	0.134101	0.0190923	0.00334336	1.34463	0	0.000204596	0	0	0.000666541	5.99414	2.99707		2.80859	0.756264	0.178977	0.0509626	0.00446217	1.1964
40	11164.2	2018-07-20		62.25	8.63	4.14	0.6941	0.1173	23.25	0	0			0.051	99.1325		1.03605	0.278481	0.0738271	0.0147375	0.0016327	0.456057	0	0	0	0	0.000332618	1.86112		4.1442	0.278481	0.147654	0.0147375	0.00326541	1.36817	0	0	0	0	0.000665236	5.95717	2.97859		2.78266	0.747956	0.198288	0.0395826	0.00438518	1.22489
41	11164.2	2018-07-20		62.57	8.51	4.16	0.8655	0.1465	23.04	0.0006	0			0.0508	99.3435		1.04138	0.274609	0.0741837	0.0183768	0.00203914	0.451938	7.51268e-06	0	0	0	0.000331314	1.86286		4.1655	0.274609	0.148367	0.0183768	0.00407828	1.35581	3.00507e-05	0	0	0	0.000662627	5.96744	2.98372		2.79215	0.736287	0.198903	0.0492721	0.00546738	1.21174
42	11164.2	2018-07-20		60.77	7.97	5.62	0.4112	0.0481	24.74	0.0105	0.0112			0.0404	99.6215		1.01142	0.257184	0.100219	0.00873082	0.000669506	0.485284	0.000131472	0.000108088	0	0	0.000263486	1.86401		4.04567	0.257184	0.200439	0.00873082	0.00133901	1.45585	0.000525887	0.000216177	0	0	0.000526971	5.97048	2.98524		2.71045	0.689214	0.268573	0.0233973	0.00179418	1.30049
43	11164.2	2018-07-20		61.51	8.33	4.74	0.5367	0.1184	23.83	0.0223	0.036			0.317	99.4405		1.02373	0.268801	0.0845266	0.0113955	0.00164802	0.467434	0.000279221	0.000347427	0	0	0.00206745	1.86023		4.09493	0.268801	0.169053	0.0113955	0.00329603	1.4023	0.00111688	0.000694853	0	0	0.0041349	5.95573	2.97786		2.75025	0.72213	0.22708	0.0306139	0.00442738	1.25576
44	11164.2	2018-07-20		61.74	8.34	4.55	0.607	0.1681	23.9	0.0101	0.0676			0.234	99.6169		1.02756	0.269123	0.0811384	0.0128882	0.00233979	0.468807	0.000126463	0.00065239	0	0	0.00152613	1.86416		4.11025	0.269123	0.162277	0.0128882	0.00467958	1.40642	0.000505854	0.00130478	0	0	0.00305226	5.9705	2.98525		2.7537	0.721209	0.217438	0.0345383	0.00627028	1.25633
45	11164.2	2018-07-20		65.51	9.49	2.16	0.9852	0.0902	21.73	0.0176	0			0.0128	99.9959		1.09031	0.306233	0.0385185	0.0209183	0.0012555	0.426241	0.000220372	0	0	0	8.34806e-05	1.88378		4.36123	0.306233	0.0770369	0.0209183	0.002511	1.27872	0.000881488	0	0	0	0.000166961	6.0477	3.02385		2.88455	0.81018	0.101906	0.0553422	0.00332159	1.12768
46	11164.2	2018-07-20		61.11	8.05	5.58	0.4673	0.0949	24.64	0.0038	0.0183			0.0364	100.001		1.01708	0.259765	0.099506	0.00992197	0.00132092	0.483322	4.75803e-05	0.000176609	0	0	0.000237398	1.87137		4.0683	0.259765	0.199012	0.00992197	0.00264184	1.44997	0.000190321	0.000353217	0	0	0.000474796	5.99063	2.99532		2.71645	0.693791	0.265764	0.0265	0.00352796	1.29087
47	11164.2	2018-07-20		62.47	8.56	4.33	0.6369	0.0912	23.7	0	0			0.0317	99.8199		1.03971	0.276223	0.0772153	0.013523	0.00126942	0.464884	0	0	0	0	0.000206745	1.87303		4.15884	0.276223	0.154431	0.013523	0.00253883	1.39465	0	0	0	0	0.00041349	6.00062	3.00031		2.77227	0.736517	0.205886	0.0360576	0.00338476	1.23956
73	H103.2	2018-07-20		43.52	0.3129	19.16	0.0655	0.0815	36.47	0	0.0335			0.0532	99.6967		0.724319	0.010097	0.341673	0.00139073	0.0011344	0.715372	0	0.0003233	0	0	0.000346966	1.79466		2.89728	0.010097	0.683346	0.00139073	0.0022688	2.14611	0	0.0006466	0	0	0.000693933	5.74183	2.87092		2.01836	0.0281359	0.952094	0.00387537	0.00316109	1.99343
74	H103.3	2018-07-20		43.47	0.3312	19.21	0.0478	0.0837	36.49	0	0.0146			0	99.6474		0.723487	0.0106875	0.342565	0.00101492	0.00116502	0.715764	0	0.000140901	0	0	0	1.79482		2.89395	0.0106875	0.685129	0.00101492	0.00233005	2.14729	0	0.000281802	0	0	0	5.74068	2.87034		2.01645	0.0297874	0.95477	0.0028287	0.00324707	1.99492
75	H021.1	2018-07-20		67.52	11.65	0.0134	0.0294	0.0106	20.04	0	0			0.0408	99.3043		1.12376	0.375934	0.000238957	0.000624237	0.000147542	0.393091	0	0	0	0	0.000266094	1.89406		4.49504	0.375934	0.000477914	0.000624237	0.000295084	1.17927	0	0	0	0	0.000532189	6.05218	3.02609		2.97086	0.993847	0.000631725	0.00165028	0.000390053	1.03921
76	H021.2	2018-07-20		67.94	11.45	0	0.0197	0.0059	20.04	0.0039	0			0.002	99.4615		1.13075	0.36948	0	0.000418281	8.21224e-05	0.393091	4.88324e-05	0	0	0	1.30438e-05	1.89388		4.523	0.36948	0	0.000418281	0.000164245	1.17927	0.00019533	0	0	0	2.60877e-05	6.07256	3.03628		2.9793	0.973507	0	0.00110209	0.000216376	1.03572
77	H021.3	2018-07-20		67.74	11.7	0.0042	0.0009	0.0022	20	0	0			0	99.4473		1.12742	0.377547	7.4897e-05	1.91093e-05	3.06219e-05	0.392307	0	0	0	0	0	1.8974		4.50969	0.377547	0.000149794	1.91093e-05	6.12438e-05	1.17692	0	0	0	0	0	6.06438	3.03219		2.97454	0.996104	0.000197605	5.04171e-05	8.07915e-05	1.03504
78	MCL.1	2018-07-20		64.55	1.2344	0.0213	15.3	0.0293	19.04	0.0212	0			0.2391	100.435		1.07433	0.0398328	0.000379835	0.324858	0.000407828	0.373476	0.000265448	0	0	0	0.00155939	1.81511		4.29732	0.0398328	0.00075967	0.324858	0.000815656	1.12043	0.00106179	0	0	0	0.00311878	5.78819	2.8941		2.96971	0.110108	0.00104996	0.897988	0.00112734	1.03238
79	MCL.2	2018-07-20		64.38	1.2556	0.0188	15.22	0.003	18.8	0.003	0			0.2554	99.9359		1.0715	0.0405169	0.000335253	0.323159	4.17571e-05	0.368768	3.75634e-05	0	0	0	0.0016657	1.80602		4.286	0.0405169	0.000670507	0.323159	8.35143e-05	1.10631	0.000150254	0	0	0	0.0033314	5.76022	2.88011		2.97628	0.112543	0.000931224	0.897631	0.000115988	1.02432
80	H103.1	2018-07-20		43.47	0.3055	19.35	0.0531	0.0518	36.54	0	0			0.0293	99.7998		0.723487	0.00985818	0.345061	0.00112745	0.000721007	0.716745	0	0	0	0	0.000191092	1.79719		2.89395	0.00985818	0.690123	0.00112745	0.00144201	2.15023	0	0	0	0	0.000382185	5.74711	2.87356		2.01419	0.0274452	0.960652	0.00313882	0.00200729	1.99542
81	H103.2	2018-07-20		43.24	0.351	19.37	0.0536	0.0815	36.31	0.0086	0.0154			0.0312	99.4614		0.719659	0.0113264	0.345418	0.00113806	0.0011344	0.712233	0.000107682	0.000148621	0	0	0.000203484	1.79137		2.87864	0.0113264	0.690836	0.00113806	0.0022688	2.1367	0.000430727	0.000297243	0	0	0.000406968	5.72204	2.86102		2.01231	0.031671	0.965859	0.00318226	0.00317202	1.99155
82	H103.3	2018-07-20		43.45	0.2917	19.18	0.046	0.057	36.25	0	0.0768			0.0404	99.392		0.723154	0.00941287	0.34203	0.000976697	0.000793386	0.711056	0	0.000741177	0	0	0.000263486	1.78843		2.89262	0.00941287	0.684059	0.000976697	0.00158677	2.13317	0	0.00148235	0	0	0.000526971	5.72383	2.86192		2.02146	0.0263121	0.956086	0.00273019	0.00221778	1.98764
83	H021.1	2018-07-20		67.74	11.74	0	0.0232	0	20.01	0	0			0	99.5133		1.12742	0.378838	0	0.000492595	0	0.392503	0	0	0	0	0	1.89926		4.50969	0.378838	0	0.000492595	0	1.17751	0	0	0	0	0	6.06653	3.03326		2.97349	0.999156	0	0.00129918	0	1.0352
84	H021.2	2018-07-20		67.73	11.82	0.0004	0.0219	0	20.2	0.0022	0			0.0243	99.7988		1.12726	0.38142	7.13305e-06	0.000464993	0	0.39623	2.75465e-05	0	0	0	0.000158483	1.90556		4.50902	0.38142	1.42661e-05	0.000464993	0	1.18869	0.000110186	0	0	0	0.000316965	6.08004	3.04002		2.96644	1.00373	1.87711e-05	0.00122366	0	1.0427
85	H021.3	2018-07-20		67.53	11.79	0	0.0149	0.0089	19.94	0.0139	0			0.0191	99.3169		1.12393	0.380451	0	0.000316365	0.00012388	0.39113	0.000174044	0	0	0	0.000124569	1.89625		4.49571	0.380451	0	0.000316365	0.000247759	1.17339	0.000696175	0	0	0	0.000249137	6.05106	3.02553		2.97185	1.00598	0	0.000836522	0.000327558	1.03421
86	MCL.1	2018-07-20		64.26	1.2454	0.0052	15.26	0	18.97	0.0284	0			0.2225	99.9916		1.0695	0.0401878	9.27296e-05	0.324009	0	0.372103	0.0003556	0	0	0	0.00145113	1.8077		4.27801	0.0401878	0.000185459	0.324009	0	1.11631	0.0014224	0	0	0	0.00290226	5.76303	2.88151		2.96928	0.111574	0.000257447	0.899552	0	1.03308
87	MCL.2	2018-07-20		64.36	1.1931	0.0103	15.37	0	18.73	0.0037	0			0.2379	99.9051		1.07117	0.0385001	0.000183676	0.326344	0	0.367395	4.63282e-05	0	0	0	0.00155157	1.80519		4.28467	0.0385001	0.000367352	0.326344	0	1.10219	0.000185313	0	0	0	0.00310313	5.75535	2.87768		2.97787	0.107031	0.000510623	0.907244	0	1.02137
101	H103.2	2018-07-20		43.26	0.3412	19.23	0.0698	0.0868	36.32	0.0132	0.0288			0	99.3499		0.719992	0.0110102	0.342921	0.00148203	0.00120817	0.712429	0.000165279	0.000277941	0	0	0	1.78949		2.87997	0.0110102	0.685843	0.00148203	0.00241635	2.13729	0.000661116	0.000555883	0	0	0	5.71922	2.85961		2.01424	0.0308019	0.959351	0.00414611	0.00337996	1.99308
102	H103.3	2018-07-20		43.34	0.3747	19.08	0.0513	0.0905	36.47	0	0.0429			0.022	99.4715		0.721323	0.0120912	0.340246	0.00108923	0.00125967	0.715372	0	0.000414017	0	0	0.000143482	1.79194		2.88529	0.0120912	0.680493	0.00108923	0.00251935	2.14611	0	0.000828033	0	0	0.000286965	5.72872	2.86436		2.01462	0.0337701	0.95029	0.00304216	0.0035182	1.99799
103	H021.1	2018-07-20		67.64	11.33	0.007	0.0128	0	19.92	0.0206	0			0.0376	98.9681		1.12576	0.365608	0.000124828	0.000271777	0	0.390738	0.000257935	0	0	0	0.000245224	1.883		4.50303	0.365608	0.000249657	0.000271777	0	1.17221	0.00103174	0	0	0	0.000490449	6.04289	3.02145		2.98071	0.968034	0.000330513	0.000719593	0	1.03457
104	H021.2	2018-07-20		67.91	10.9	0.0087	0.0207	0	20.11	0	0			0	98.9495		1.13025	0.351732	0.000155144	0.000439514	0	0.394465	0	0	0	0	0	1.87704		4.521	0.351732	0.000310288	0.000439514	0	1.18339	0	0	0	0	0	6.05688	3.02844		2.9857	0.929144	0.000409832	0.00116103	0	1.04203
105	MCL.1	2018-07-20		64.37	1.2975	0.009	15.15	0.0183	18.97	0.0324	0.0322			0.3013	100.181		1.07133	0.041869	0.000160494	0.321673	0.000254719	0.372103	0.000405685	0.000310754	0	0	0.00196506	1.81008		4.28533	0.041869	0.000320987	0.321673	0.000509437	1.11631	0.00162274	0.000621508	0	0	0.00393011	5.77219	2.88609		2.96964	0.116057	0.000444874	0.891649	0.000706057	1.03144
106	MCL.2	2018-07-20		64.5	1.23	0.0158	15.33	0.0132	18.86	0.0103	0			0.2486	100.208		1.0735	0.0396909	0.000281755	0.325495	0.000183731	0.369945	0.000128968	0	0	0	0.00162135	1.81084		4.29399	0.0396909	0.000563511	0.325495	0.000367463	1.10984	0.000515871	0	0	0	0.0032427	5.7737	2.88685		2.97486	0.109991	0.000780797	0.902007	0.000509154	1.02519
148	H103.1	2018-07-20		43.43	0.2997	19.19	0.0514	0.1047	36.36	0.0089	0.0396			0	99.4844		0.722821	0.00967102	0.342208	0.00109135	0.00145732	0.713214	0.000111438	0.000382169	0	0	0	1.79096		2.89129	0.00967102	0.684416	0.00109135	0.00291465	2.13964	0.000445752	0.000764339	0	0	0	5.73023	2.86512		2.01827	0.0270035	0.955516	0.00304729	0.00406915	1.99144
149	H103.2	2018-07-20		43.51	0.3476	19.31	0.0693	0.0709	36.46	0	0.0327			0.0055	99.806		0.724153	0.0112167	0.344348	0.00147142	0.00098686	0.715175	0	0.000315579	0	0	3.58706e-05	1.7977		2.89661	0.0112167	0.688696	0.00147142	0.00197372	2.14553	0	0.000631158	0	0	7.17412e-05	5.7462	2.8731		2.01637	0.0312323	0.95882	0.00409708	0.00274786	1.99137
150	H103.3	2018-07-20		43.61	0.3593	19.19	0.0445	0.0714	36.39	0.0168	0.0361			0.0588	99.777		0.725817	0.0115942	0.342208	0.000944848	0.00099382	0.713802	0.000210355	0.000348392	0	0	0.000383489	1.7963		2.90327	0.0115942	0.684416	0.000944848	0.00198764	2.14141	0.00084142	0.000696783	0	0	0.000766978	5.74592	2.87296		2.0211	0.0322851	0.952907	0.00263101	0.00276737	1.98764
151	H021.1	2018-07-20		67.9	11.01	0.0013	0.0239	0.0277	20.11	0.013	0			0.0552	99.1412		1.13008	0.355282	2.31824e-05	0.000507458	0.000385558	0.394465	0.000162775	0	0	0	0.00036001	1.88127		4.52034	0.355282	4.63648e-05	0.000507458	0.000771115	1.18339	0.000651099	0	0	0	0.00072002	6.06171	3.03085		2.98288	0.937773	6.11904e-05	0.00133945	0.00101769	1.0412
152	H021.2	2018-07-20		67.39	11.67	0	0.0198	0	20.18	0.0057	0			0.029	99.2945		1.1216	0.376579	0	0.000420404	0	0.395838	7.13704e-05	0	0	0	0.000189136	1.89469		4.48639	0.376579	0	0.000420404	0	1.18751	0.000285482	0	0	0	0.000378272	6.05156	3.02578		2.96544	0.995655	0	0.00111153	0	1.04657
153	H021.3	2018-07-20		67.52	11.74	0	0.0189	0	19.97	0	0			0.0505	99.2994		1.12376	0.378838	0	0.000401295	0	0.391718	0	0	0	0	0.000329357	1.89505		4.49504	0.378838	0	0.000401295	0	1.17516	0	0	0	0	0.000658714	6.05009	3.02505		2.97188	1.00187	0	0.00106126	0	1.03593
154	MCL.1	2018-07-20		64.46	1.2829	0.0173	15.18	0.0305	18.83	0	0.0158			0.182	99.9986		1.07283	0.0413979	0.000308504	0.32231	0.000424531	0.369357	0	0.000152482	0	0	0.00118699	1.80797		4.29133	0.0413979	0.000617009	0.32231	0.000849062	1.10807	0	0.000304963	0	0	0.00237398	5.76725	2.88362		2.97634	0.11485	0.000855879	0.89418	0.00117777	1.0247
155	MCL.2	2018-07-20		64.6	1.2963	0.0153	15.22	0	18.79	0.0079	0.0143			0.254	100.198		1.07516	0.0418303	0.000272839	0.323159	0	0.368572	9.89169e-05	0.000138006	0	0	0.00165657	1.81089		4.30065	0.0418303	0.000545678	0.323159	0	1.10572	0.000395668	0.000276011	0	0	0.00331314	5.77588	2.88794		2.97835	0.115876	0.000755802	0.895197	0	1.021
156	11164.1	2018-07-20		63.16	8.49	3.74	1.0015	0.1215	22.79	0	0.014			0.0698	99.3869		1.05119	0.273964	0.066694	0.0212644	0.00169116	0.447034	0	0.00013511	0	0	0.00045523	1.86243		4.20478	0.273964	0.133388	0.0212644	0.00338233	1.3411	0	0.000270221	0	0	0.000910461	5.97906	2.98953		2.813	0.733129	0.178474	0.0569037	0.00452557	1.19626
157	11164.2	2018-07-20		61.89	8.12	4.87	0.8001	0.1676	24.06	0.0131	0.078			0.0267	100.025		1.03006	0.262024	0.0868449	0.0169882	0.00233283	0.471945	0.000164027	0.000752758	0	0	0.000174135	1.87128		4.12023	0.262024	0.17369	0.0169882	0.00466566	1.41584	0.000656107	0.00150552	0	0	0.000348271	5.99594	2.99797		2.74868	0.699204	0.231743	0.0453324	0.00622509	1.25937
158	11164.3	2018-07-20		63.86	9.16	3.12	0.7992	0.1181	22.54	0.0189	0			0	99.6163		1.06285	0.295584	0.0556378	0.0169691	0.00164384	0.44213	0.000236649	0	0	0	0	1.87505		4.25138	0.295584	0.111276	0.0169691	0.00328768	1.32639	0.000946597	0	0	0	0	6.00583	3.00292		2.8315	0.787458	0.148223	0.0452069	0.00437931	1.17787
159	11164.4	2018-07-20		61.37	8.16	5.14	0.523	0.246	24.33	0.0249	0.0374			0.1112	99.9426		1.0214	0.263315	0.0916597	0.0111046	0.00342409	0.477241	0.000311776	0.000360938	0	0	0.000725238	1.86955		4.08561	0.263315	0.183319	0.0111046	0.00684817	1.43172	0.0012471	0.000721875	0	0	0.00145048	5.98534	2.99267		2.73041	0.703893	0.245024	0.0296848	0.00915325	1.27576
160	11164.5	2018-07-20		64.1	9.2	3	0.8732	0.1029	22.3	0.0139	0			0.0606	99.6507		1.06684	0.296875	0.0534979	0.0185403	0.00143227	0.437422	0.000174044	0	0	0	0.000395229	1.87518		4.26736	0.296875	0.106996	0.0185403	0.00286454	1.31227	0.000696175	0	0	0	0.000790457	6.00639	3.00319		2.84188	0.790824	0.142509	0.0493881	0.00381532	1.16522
161	11164.6	2018-07-20		64.45	9.48	2.82	0.8027	0.0975	22.24	0.0227	0			0.029	99.9419		1.07266	0.30591	0.050288	0.0170434	0.00135711	0.436245	0.00028423	0	0	0	0.000189136	1.88398		4.29066	0.30591	0.100576	0.0170434	0.00271421	1.30874	0.00113692	0	0	0	0.000378272	6.02715	3.01358		2.84755	0.812085	0.133497	0.0452442	0.00360265	1.15808
162	11164.7	2018-07-20		61.57	8.34	4.48	0.5771	0.162	23.73	0.0143	0			0.1696	99.0431		1.02473	0.269123	0.0798902	0.0122533	0.00225489	0.465472	0.000179052	0	0	0	0.00110612	1.85501		4.09893	0.269123	0.15978	0.0122533	0.00450977	1.39642	0.000716209	0	0	0	0.00221224	5.94394	2.97197		2.75839	0.724431	0.21505	0.0329837	0.00606974	1.25297
163	11164.8	2018-07-20		62.61	8.66	4.26	0.5887	0.0532	23.67	0.02	0.0083			0.0317	99.902		1.04204	0.279449	0.075967	0.0124996	0.000740493	0.464295	0.000250423	8.01011e-05	0	0	0.000206745	1.87553		4.16816	0.279449	0.151934	0.0124996	0.00148099	1.39289	0.00100169	0.000160202	0	0	0.00041349	6.00799	3.00399		2.77508	0.744208	0.202309	0.0332879	0.00197202	1.23647
164	11164.9	2018-07-20		62.27	8.6	4.3	0.6214	0.1234	23.68	0	0.0729			0.2664	99.9342		1.03638	0.277513	0.0766803	0.0131939	0.00171761	0.464491	0	0.000703539	0	0	0.00173744	1.87242		4.14553	0.277513	0.153361	0.0131939	0.00343522	1.39347	0	0.00140708	0	0	0.00347488	5.99139	2.99569		2.76766	0.741099	0.204775	0.0352343	0.00458688	1.24042
165	11164.1	2018-07-20		62.89	8.72	3.94	0.7864	0.148	23.29	0.0148	0.0285			0.062	99.8798		1.0467	0.281386	0.0702605	0.0166973	0.00206002	0.456841	0.000185313	0.000275046	0	0	0.000404359	1.87481		4.18681	0.281386	0.140521	0.0166973	0.00412004	1.37052	0.000741251	0.000550092	0	0	0.000808719	6.00215	3.00108		2.7902	0.750092	0.187294	0.0445101	0.00549141	1.21781
166	11164.1	2018-07-20		62.51	8.39	4.09	0.9389	0.1416	23.05	0.0137	0.0141			0.0939	99.2423		1.04038	0.270737	0.0729354	0.0199352	0.00197094	0.452134	0.000171539	0.000136075	0	0	0.000612409	1.85901		4.16151	0.270737	0.145871	0.0199352	0.00394187	1.3564	0.000686158	0.000272151	0	0	0.00122482	5.96058	2.98029		2.79269	0.72674	0.195781	0.0535123	0.00529059	1.21366
167	11164.1	2018-07-20		63.97	9.08	3.15	0.8541	0.1021	22.54	0.0116	0			0.0319	99.7398		1.06468	0.293002	0.0561728	0.0181347	0.00142113	0.44213	0.000145245	0	0	0	0.000208049	1.87589		4.2587	0.293002	0.112346	0.0181347	0.00284227	1.32639	0.00058098	0	0	0	0.000416099	6.01242	3.00621		2.83327	0.779726	0.149485	0.0482594	0.00378187	1.17658
168	11164.1	2018-07-20		61.74	8.14	4.72	0.8276	0.1352	23.88	0.0205	0.0336			0.0899	99.5869		1.02756	0.26267	0.08417	0.0175721	0.00188186	0.468414	0.000256683	0.000324265	0	0	0.000586321	1.86344		4.11025	0.26267	0.16834	0.0175721	0.00376371	1.40524	0.00102673	0.00064853	0	0	0.00117264	5.97068	2.98534		2.75362	0.703892	0.225555	0.0470889	0.00504292	1.25524
169	11164.1	2018-07-20		64.14	9.12	3.05	0.8771	0.0936	22.16	0.0029	0			0.042	99.4857		1.06751	0.294293	0.0543895	0.0186231	0.00130282	0.434676	3.63113e-05	0	0	0	0.000273921	1.8711		4.27002	0.294293	0.108779	0.0186231	0.00260565	1.30403	0.000145245	0	0	0	0.000547842	5.99904	2.99952		2.84713	0.784907	0.145062	0.0496694	0.00347475	1.15932
170	11164.1	2018-07-20		62.4	8.33	4.31	0.8842	0.1213	23.48	0.0044	0.0192			0.1053	99.6545		1.03855	0.268801	0.0768586	0.0187738	0.00168838	0.460568	5.5093e-05	0.000185294	0	0	0.000686759	1.86616		4.15418	0.268801	0.153717	0.0187738	0.00337676	1.3817	0.000220372	0.000370588	0	0	0.00137352	5.98252	2.99126		2.77755	0.718896	0.205555	0.0502098	0.0045155	1.23177
171	11164.2	2018-07-20		64.4	9.41	2.8	0.9336	0.1077	22.14	0.0291	0.0035			0	99.824		1.07183	0.303651	0.0499313	0.0198227	0.00149908	0.434284	0.000364365	3.37776e-05	0	0	0	1.88142		4.28733	0.303651	0.0998627	0.0198227	0.00299816	1.30285	0.00145746	6.75552e-05	0	0	0	6.01804	3.00902		2.84965	0.807309	0.132751	0.0527021	0.00398557	1.15462
172	11164.2	2018-07-20		63.48	9.17	3.41	0.7928	0.1123	22.77	0.0125	0.0124			0.0293	99.7894		1.05652	0.295907	0.0608092	0.0168332	0.00156311	0.446641	0.000156514	0.000119669	0	0	0.000191092	1.87874		4.22608	0.295907	0.121618	0.0168332	0.00312622	1.33992	0.000626056	0.000239338	0	0	0.000382185	6.00474	3.00237		2.81517	0.788462	0.16203	0.044853	0.004165	1.1901
173	11164.2	2018-07-20		63.55	8.97	3.55	0.7658	0.086	22.88	0.0032	0			0.0319	99.8369		1.05769	0.289453	0.0633058	0.0162599	0.00119704	0.448799	4.00676e-05	0	0	0	0.000208049	1.87695		4.23074	0.289453	0.126612	0.0162599	0.00239408	1.3464	0.00016027	0	0	0	0.000416099	6.01244	3.00622		2.81466	0.770278	0.168466	0.04327	0.0031855	1.19432
174	11164.2	2018-07-20		63.85	8.96	3.31	0.7847	0.1009	22.62	0	0.004			0.0354	99.665		1.06268	0.28913	0.059026	0.0166612	0.00140443	0.443699	0	3.8603e-05	0	0	0.000230876	1.87287		4.25072	0.28913	0.118052	0.0166612	0.00280886	1.3311	0	7.72059e-05	0	0	0.000461752	6.009	3.0045		2.82956	0.769859	0.157167	0.0443632	0.00373954	1.18142
175	11164.2	2018-07-20		62.64	8.49	4.25	0.8517	0.1608	23.13	0.019	0.0321			0.0731	99.6467		1.04254	0.273964	0.0757886	0.0180838	0.00223818	0.453703	0.000237901	0.000309789	0	0	0.000476753	1.86734		4.17016	0.273964	0.151577	0.0180838	0.00447637	1.36111	0.000951606	0.000619577	0	0	0.000953505	5.9819	2.99095		2.78852	0.732781	0.202715	0.0483693	0.00598655	1.21354
176	11164.2	2018-07-20		62.38	8.39	4.32	0.8028	0.1362	23.54	0.0153	0.0009			0.0166	99.6019		1.03821	0.270737	0.0770369	0.0170455	0.00189577	0.461745	0.000191573	8.68567e-06	0	0	0.000108264	1.86698		4.15285	0.270737	0.154074	0.0170455	0.00379155	1.38524	0.000766293	1.73713e-05	0	0	0.000216528	5.98474	2.99237		2.77563	0.723806	0.205956	0.0455706	0.00506829	1.23446
177	11164.2	2018-07-20		52.27	4.52	11.96	0.1097	0.4958	30.22	0.0159	0.0582			0	99.6497		0.869949	0.145856	0.213278	0.00232921	0.00690106	0.592776	0.000199086	0.000561673	0	0	0	1.83185		3.47979	0.145856	0.426556	0.00232921	0.0138021	1.77833	0.000796344	0.00112335	0	0	0	5.84859	2.92429		2.37992	0.399018	0.583466	0.00637203	0.0188793	1.62166
178	11164.2	2018-07-20		65.38	9.63	2.06	1.0955	0.0648	21.57	0	0			0	99.8003		1.08814	0.31075	0.0367352	0.0232603	0.000901954	0.423103	0	0	0	0	0	1.88289		4.35257	0.31075	0.0734704	0.0232603	0.00180391	1.26931	0	0	0	0	0	6.03117	3.01558		2.88672	0.824386	0.0974543	0.0617068	0.00239278	1.12244
179	11164.2	2018-07-20		63.25	8.62	3.63	0.8183	0.0949	22.93	0	0			0.0038	99.3471		1.05269	0.278159	0.0647324	0.0173746	0.00132092	0.44978	0	0	0	0	2.47833e-05	1.86408		4.21077	0.278159	0.129465	0.0173746	0.00264184	1.34934	0	0	0	0	4.95666e-05	5.9878	2.9939		2.8129	0.743268	0.172971	0.0464267	0.00352962	1.20186
180	11164.2	2018-07-20		63.16	8.93	3.82	0.6902	0.1218	23.16	0.0179	0.0502			0.0247	99.9749		1.05119	0.288162	0.0681206	0.0146547	0.00169534	0.454291	0.000224128	0.000484467	0	0	0.000161092	1.87899		4.20478	0.288162	0.136241	0.0146547	0.00339068	1.36287	0.000896513	0.000968934	0	0	0.000322183	6.01229	3.00615		2.79746	0.766861	0.181284	0.0389993	0.00451166	1.20897
181	11164.3	2018-07-20		62.56	8.77	4.01	0.6567	0.1124	23.13	0.0275	0.0071			0.0583	99.332		1.04121	0.282999	0.0715088	0.0139434	0.0015645	0.453703	0.000344331	6.85203e-05	0	0	0.000380228	1.86572		4.16484	0.282999	0.143018	0.0139434	0.003129	1.36111	0.00137732	0.000137041	0	0	0.000760456	5.97131	2.98565		2.7899	0.75829	0.191606	0.0373611	0.00419205	1.21569
182	11164.3	2018-07-20		63.88	9.04	3.29	0.6988	0.0958	22.72	0.0066	0.0043			0.0043	99.7399		1.06318	0.291712	0.0586693	0.0148373	0.00133344	0.445661	8.26395e-05	4.14982e-05	0	0	2.80443e-05	1.87554		4.25271	0.291712	0.117339	0.0148373	0.00266689	1.33698	0.000330558	8.29964e-05	0	0	5.60885e-05	6.01672	3.00836		2.82726	0.775736	0.156017	0.0394562	0.00354597	1.18513
183	11164.3	2018-07-20		61.25	8.16	5.27	0.4534	0.1306	24.37	0.0003	0.0236			0.0516	99.7095		1.01941	0.263315	0.0939779	0.00962684	0.00181783	0.478026	3.75634e-06	0.000227757	0	0	0.000336531	1.86674		4.07762	0.263315	0.187956	0.00962684	0.00363566	1.43408	1.50254e-05	0.000455515	0	0	0.000673062	5.97738	2.98869		2.7287	0.704831	0.251556	0.0257687	0.00486588	1.27956
184	11164.3	2018-07-20		61.58	8.34	4.96	0.5032	0.1728	23.96	0.0097	0.0454			0.0902	99.6613		1.0249	0.269123	0.0884498	0.0106842	0.00240521	0.469984	0.000121455	0.000438144	0	0	0.000588277	1.86669		4.09959	0.269123	0.1769	0.0106842	0.00481042	1.40995	0.00048582	0.000876287	0	0	0.00117655	5.9736	2.9868		2.74514	0.720834	0.236909	0.0286172	0.00644224	1.25883
185	11164.3	2018-07-20		65.69	9.64	1.95	1.109	0.0588	21.28	0	0			0.0162	99.744		1.0933	0.311073	0.0347736	0.0235469	0.00081844	0.417415	0	0	0	0	0.000105655	1.88103		4.37321	0.311073	0.0695472	0.0235469	0.00163688	1.25224	0	0	0	0	0.00021131	6.03147	3.01573		2.90026	0.8252	0.0922458	0.0624641	0.00217112	1.1073
186	H103.1	2018-07-20		43.38	0.2796	19.18	0.0562	0.0611	36.47	0.0013	0.0524			0	99.4806		0.721989	0.00902241	0.34203	0.00119327	0.000850454	0.715372	1.62775e-05	0.000505699	0	0	0	1.79098		2.88796	0.00902241	0.684059	0.00119327	0.00170091	2.14611	6.51099e-05	0.0010114	0	0	0	5.73112	2.86556		2.01563	0.0251885	0.954869	0.00333134	0.00237427	1.99716
187	H103.2	2018-07-20		43.33	0.3237	19.19	0.0497	0.0442	36.41	0	0.0283			0.0532	99.4292		0.721157	0.0104455	0.342208	0.00105526	0.000615222	0.714195	0	0.000273116	0	0	0.000346966	1.7903		2.88463	0.0104455	0.684416	0.00105526	0.00123044	2.14258	0	0.000546232	0	0	0.000693933	5.7256	2.8628		2.01525	0.0291895	0.956289	0.00294888	0.00171922	1.99579
188	H103.3	2018-07-20		43.52	0.3323	18.95	0.0642	0.0633	36.34	0	0.0039			0	99.2738		0.724319	0.010723	0.337928	0.00136313	0.000881076	0.712822	0	3.76379e-05	0	0	0	1.78807		2.89728	0.010723	0.675856	0.00136313	0.00176215	2.13846	0	7.52758e-05	0	0	0	5.72552	2.86276		2.02411	0.0299654	0.944342	0.00380927	0.00246217	1.99198
189	H021.1	2018-07-20		67.64	11.56	0	0.0177	0	20.05	0	0			0	99.2678		1.12576	0.37303	0	0.000375816	0	0.393288	0	0	0	0	0	1.89245		4.50303	0.37303	0	0.000375816	0	1.17986	0	0	0	0	0	6.0563	3.02815		2.97411	0.985499	0	0.00099286	0	1.03902
190	H021.2	2018-07-20		67.53	11.65	0.0116	0.0107	0	19.88	0	0			0.022	99.1043		1.12393	0.375934	0.000206858	0.000227188	0	0.389953	0	0	0	0	0.000143482	1.89039		4.49571	0.375934	0.000413717	0.000227188	0	1.16986	0	0	0	0	0.000286965	6.04243	3.02121		2.97609	0.995451	0.000547749	0.000601582	0	1.03257
191	H021.3	2018-07-20		67.84	11.28	0	0.0179	0.0098	20.18	0	0			0.0079	99.3356		1.12909	0.363994	0	0.000380063	0.000136407	0.395838	0	0	0	0	5.15232e-05	1.88949		4.51634	0.363994	0	0.000380063	0.000272813	1.18751	0	0	0	0	0.000103046	6.06861	3.0343		2.97686	0.959678	0	0.00100204	0.000359639	1.04363
192	MCL.1	2018-07-20		64.4	1.2224	0.0301	15.29	0.0263	18.67	0	0.0175			0.2614	99.9177		1.07183	0.0394456	0.000536762	0.324646	0.000366071	0.366218	0	0.000168888	0	0	0.00170483	1.80492		4.28733	0.0394456	0.00107352	0.324646	0.000732142	1.09866	0	0.000337776	0	0	0.00340966	5.75563	2.87782		2.97957	0.109654	0.00149214	0.902478	0.00101764	1.01805
193	MCL.2	2018-07-20		64.25	1.2219	0	15.25	0.0123	18.67	0.0267	0			0.223	99.654		1.06934	0.0394295	0	0.323796	0.000171204	0.366218	0.000334314	0	0	0	0.00145439	1.80074		4.27735	0.0394295	0	0.323796	0.000342409	1.09866	0.00133726	0	0	0	0.00290878	5.74381	2.87191		2.97875	0.109835	0	0.901969	0.000476908	1.02014
224	H103.1	2018-07-20		43.23	0.3167	19.21	0.0599	0.059	36.49	0.024	0			0.0055	99.3952		0.719493	0.0102196	0.342565	0.00127183	0.000821224	0.715764	0.000300507	0	0	0	3.58706e-05	1.79047		2.87797	0.0102196	0.685129	0.00127183	0.00164245	2.14729	0.00120203	0	0	0	7.17412e-05	5.7248	2.8624		2.01088	0.0285623	0.95742	0.00355458	0.0022952	2.00046
225	H103.2	2018-07-20		43.54	0.3056	19.17	0.0478	0.0895	36.54	0.021	0.0233			0.0026	99.7399		0.724652	0.0098614	0.341851	0.00101492	0.00124575	0.716745	0.000262944	0.000224862	0	0	1.6957e-05	1.79588		2.89861	0.0098614	0.683703	0.00101492	0.00249151	2.15023	0.00105177	0.000449724	0	0	3.3914e-05	5.74745	2.87372		2.01732	0.0274526	0.951661	0.00282537	0.00346799	1.99531
226	H103.3	2018-07-20		43.29	0.3317	19.09	0.0464	0.0611	36.32	0	0.0467			0	99.186		0.720491	0.0107036	0.340425	0.00098519	0.000850454	0.712429	0	0.00045069	0	0	0	1.78634		2.88197	0.0107036	0.68085	0.00098519	0.00170091	2.13729	0	0.000901379	0	0	0	5.71439	2.8572		2.01734	0.0299696	0.953171	0.00275848	0.00238123	1.99476
227	H021.1	2018-07-20		67.41	11.67	0.0052	0.0232	0.003	19.96	0	0			0	99.0715		1.12193	0.376579	9.27296e-05	0.000492595	4.17571e-05	0.391522	0	0	0	0	0	1.89066		4.48772	0.376579	0.000185459	0.000492595	8.35143e-05	1.17457	0	0	0	0	0	6.03962	3.01981		2.97218	0.997623	0.000245657	0.00130497	0.000110622	1.03721
228	H021.2	2018-07-20		67.98	10.96	0	0.0092	0.0022	20.19	0.0035	0			0	99.145		1.13142	0.353668	0	0.000195339	3.06219e-05	0.396034	4.3824e-05	0	0	0	0	1.88139		4.52566	0.353668	0	0.000195339	6.12438e-05	1.1881	0.000175296	0	0	0	0	6.06787	3.03393		2.98336	0.932567	0	0.000515079	8.07451e-05	1.04428
229	H021.3	2018-07-20		67.55	11.45	0	0.0298	0.0076	20.03	0	0			0	99.0675		1.12426	0.36948	0	0.00063273	0.000105785	0.392895	0	0	0	0	0	1.88737		4.49704	0.36948	0	0.00063273	0.00021157	1.17869	0	0	0	0	0	6.04605	3.02302		2.97519	0.977776	0	0.00167443	0.000279944	1.03974
230	MCL.1	2018-07-20		64.07	1.1893	0.0091	15.12	0.0025	18.74	0.0071	0			0.1967	99.3348		1.06634	0.0383775	0.000162277	0.321036	3.47976e-05	0.367592	8.89e-05	0	0	0	0.00128286	1.79491		4.26536	0.0383775	0.000324554	0.321036	6.95952e-05	1.10277	0.0003556	0	0	0	0.00256572	5.73087	2.86543		2.97712	0.107146	0.000453061	0.896301	9.71514e-05	1.02628
231	MCL.2	2018-07-20		64.04	1.1663	0.0036	15.11	0.0055	18.56	0.0189	0			0.2042	99.1086		1.06584	0.0376353	6.41974e-05	0.320824	7.65548e-05	0.364061	0.000236649	0	0	0	0.00133178	1.79007		4.26336	0.0376353	0.000128395	0.320824	0.00015311	1.09218	0.000946597	0	0	0	0.00266355	5.7179	2.85895		2.98247	0.105312	0.000179639	0.897739	0.000214218	1.01873
232	MCL.3	2018-07-20		64.31	1.2766	0.0063	15.21	0.0102	18.94	0	0			0.2161	99.9693		1.07033	0.0411946	0.000112346	0.322947	0.000141974	0.371515	0	0	0	0	0.00140939	1.80765		4.28134	0.0411946	0.000224691	0.322947	0.000283949	1.11454	0	0	0	0	0.00281878	5.76335	2.88168		2.97142	0.114363	0.000311889	0.896553	0.000394144	1.03138
299
Standard compositions as reported
Standard H103	natural			43.45	0.29	19.57	0.06	0.09	36.46						99.92		0.723154	0.00935801	0.348984	0.00127395	0.00125271	0.715175	0	0	0	0	0	1.7992		2.89262	0.00935801	0.697969	0.00127395	0.00250543	2.14553	0	0	0	0	0	5.74925	2.87462		2.01252	0.0260431	0.971214	0.00354538	0.00348627	1.99031
Standard H021	natural, Tiburon			68.74	11.75		0.03		19.44						99.96		1.14406	0.379161	0	0.000636976	0	0.381322	0	0	0	0	0	1.90518		4.57626	0.379161	0	0.000636976	0	1.14397	0	0	0	0	0	6.10002	3.05001		3.00081	0.994516	0	0.00167075	0	1.00019
[truncated: 45 more columns]

## Sheet: (c) - 1 diffusion test
BA-YB-38 EP3 plagioclase				original data													charge-based recalculation
focused beam; 20 nA beam current				wt% oxides													moles elements													positive charges														apfu
				60.084	61.979	56.077	94.195	71.844	101.961	79.865	103.619	70.937	40.304	153.329			1	2	1	2	1	2	1	1	1	1	1			4	1	2	1	2	3	4	2	2	2	2
No.	Comment	date		SiO2	Na2O	CaO	K2O	FeO	Al2O3	TiO2	SrO	MnO	MgO	BaO	Total		Si	Na	Ca	K	Fe	Al	Ti	Sr	Mn	Mg	Ba	Total		Si	Na	Ca	K	Fe	Al	Ti	Sr	Mn	Mg	Ba	Total	oxygens		Si	Na	Ca	K	Fe	Al
161	BA-YB-38-diff-test.1	2017-11-23		56.53	6.1	8.81	0.4465	0.2306	27.34	0.0073	0.1056			0.0499	99.6199		0.940849	0.196841	0.157105	0.00948033	0.00320973	0.536283	9.14042e-05	0.00101912	0	0	0.000325444	1.84521		3.7634	0.196841	0.314211	0.00948033	0.00641946	1.60885	0.000365617	0.00203824	0	0	0.000650888	5.90225	2.95113		2.55048	0.533602	0.425886	0.0256996	0.00870103	1.45377
162	BA-YB-38-diff-test.2	2017-11-23		57.6	4.88	9.06	0.4043	0.1828	27.77	0	0.1088			0.0242	100.03		0.958658	0.157473	0.161564	0.00858432	0.0025444	0.544718	0	0.00105	0	0	0.000157831	1.83475		3.83463	0.157473	0.323127	0.00858432	0.0050888	1.63415	0	0.0021	0	0	0.000315661	5.96547	2.98274		2.57122	0.422358	0.43333	0.023024	0.00682434	1.46099
163	BA-YB-38-diff-test.3	2017-11-23		58.28	4.17	8.97	0.4088	0.2394	27.88	0.0033	0.0999			0	100.051		0.969975	0.134562	0.159959	0.00867987	0.00333222	0.546876	4.13197e-05	0.000964109	0	0	0	1.82439		3.8799	0.134562	0.319917	0.00867987	0.00666444	1.64063	0.000165279	0.00192822	0	0	0	5.99245	2.99622		2.58986	0.359284	0.427094	0.0231755	0.00889712	1.46017
164	BA-YB-38-diff-test.4	2017-11-23		59.06	3.47	8.93	0.3704	0.2152	28.18	0.0151	0.1295			0	100.37		0.982957	0.111973	0.159245	0.00786454	0.00299538	0.55276	0.000189069	0.00124977	0	0	0	1.81924		3.93183	0.111973	0.318491	0.00786454	0.00599076	1.65828	0.000756276	0.00249954	0	0	0	6.03769	3.01884		2.60486	0.296732	0.422004	0.0208412	0.00793782	1.46483
165	BA-YB-38-diff-test.5	2017-11-23		60	2.7	8.83	0.3478	0.2323	28.55	0.0126	0.1229			0.0054	100.801		0.998602	0.0871263	0.157462	0.00738468	0.00323339	0.560018	0.000157766	0.00118608	0	0	3.52184e-05	1.81521		3.99441	0.0871263	0.314924	0.00738468	0.00646679	1.68005	0.000631065	0.00237215	0	0	7.04368e-05	6.09344	3.04672		2.6221	0.228774	0.41346	0.0193905	0.00849017	1.47048
166	BA-YB-38-diff-test.6	2017-11-23		60.52	2.1	8.86	0.3263	0.1956	28.69	0.0352	0.108			0.0292	100.864		1.00726	0.0677649	0.157997	0.00692818	0.00272257	0.562764	0.000440744	0.00104228	0	0	0.00019044	1.80711		4.02903	0.0677649	0.315994	0.00692818	0.00544513	1.68829	0.00176298	0.00208456	0	0	0.00038088	6.11768	3.05884		2.63435	0.17723	0.413221	0.0181198	0.00712052	1.47184
167	BA-YB-38-diff-test.7	2017-11-23		61.14	1.65	8.77	0.3177	0.2108	28.95	0	0.1422			0.0465	101.227		1.01758	0.0532438	0.156392	0.00674558	0.00293414	0.567864	0	0.00137234	0	0	0.000303269	1.80643		4.0703	0.0532438	0.312784	0.00674558	0.00586827	1.70359	0	0.00274467	0	0	0.000606539	6.15589	3.07794		2.64482	0.138388	0.406485	0.0175327	0.00762622	1.47596
168	BA-YB-38-diff-test.8	2017-11-23		61.77	1.2588	8.52	0.2704	0.2253	29.16	0	0.143			0.0265	101.374		1.02806	0.0406202	0.151934	0.00574128	0.00313596	0.571983	0	0.00138006	0	0	0.000172831	1.80303		4.11224	0.0406202	0.303868	0.00574128	0.00627192	1.71595	0	0.00276011	0	0	0.000345662	6.1878	3.0939		2.65829	0.105033	0.392861	0.0148454	0.00810876	1.479
169	BA-YB-38-diff-test.9	2017-11-23		62.22	1.1267	8.57	0.2347	0.1823	29.25	0.0029	0.1163			0	101.703		1.03555	0.0363575	0.152826	0.00498328	0.00253744	0.573749	3.63113e-05	0.00112238	0	0	0	1.80716		4.1422	0.0363575	0.305651	0.00498328	0.00507488	1.72125	0.000145245	0.00224476	0	0	0	6.2179	3.10895		2.66469	0.0935556	0.393253	0.012823	0.00652938	1.47638
170	BA-YB-38-diff-test.10	2017-11-23		62.46	0.8498	8.44	0.24	0.1929	29.37	0.015	0.1458			0	101.713		1.03954	0.0274222	0.150507	0.00509581	0.00268498	0.576103	0.000187817	0.00140708	0	0	0	1.80295		4.15818	0.0274222	0.301015	0.00509581	0.00536997	1.72831	0.000751268	0.00281416	0	0	0	6.22895	3.11448		2.67023	0.070438	0.386601	0.0130894	0.00689678	1.47981
								0	1	2
BA-LP3 plagioclase
10 µm beam diameter; 20 nA beam current
time	Si	Na	Ca	K	Fe		Si	Al	Ti	Sr	Ba
0	104895	8348	7237	2953	426		105147	29111	175	93	62
30	104933	8276	7213	2877	408		105679	28903	175	142	68
60	105419	8372	7211	2904	396		105103	28894	203	135	62
90	104908	8481	7157	2924	438		105278	28996	182	132	56
120	105007	8491	7205	2872	406		104669	29003	205	134	61
150	105057	8342	6979	2959	412		106010	28677	179	134	53
180	105537	8306	7132	2961	386		105649	29023	202	156	68
210	105909	8336	7251	2822	440		105580	29030	192	152	64
240	105064	8339	7259	2890	421		105743	28802	204	142	59
270	105139	8260	7047	2899	446		105282	29019	183	133	61
300	105246	8327	7292	2956	421		105186	28691	207	131	64
330	105484	8276	7088	3020	411		105844	28974	187	128	70
360	105122	8368	7116	2947	425		105704	28852	193	142	64
avg	105209	8347.85	7168.23	2921.85	418.154		105452	28921.2	191.308	134.923	62.4615
std	288.424	67.7619	88.3317	49.3353	16.7233		359.249	128.769	11.4582	14.4673	4.58451
+	105498	8415.61	7256.56	2971.18	434.877		105811	29049.9	202.766	149.39	67.0461
-	104921	8280.08	7079.9	2872.51	401.431		105093	28792.4	179.85	120.456	57.877
[truncated: 43 more columns]

## Sheet: (c) - 2 drift analysis
No.	Comment	date		SiO2	Na2O	CaO	K2O	FeO	Al2O3	TiO2	SrO	MnO	MgO	BaO	Total		Si	Na	Ca	K	Fe	Al	Ti	Sr	Mn	Mg	Ba	Total		Si	Na	Ca	K	Fe	Al	Ti	Sr	Mn	Mg	Ba	Total	oxygens		Si	Na	Ca	K	Fe	Al
113	H021.1	2017-11-15		67.01	11.87	0	0.0109	0.0122	20.02	0	0.0074			0.0045	98.9351		1.11527	0.383033	0	0.000231435	0.000169812	0.392699	0	7.14155e-05	0	0	2.93487e-05	1.89151		4.46109	0.383033	0	0.000231435	0.000339625	1.1781	0	0.000142831	0	0	5.86973e-05	6.02299	3.0115		2.96271	1.01752	0	0.000614804	0.000451104	1.0432
65	H021.1	2017-11-15		67.68	11.57	0.0047	0.0123	0	20.35	0.015	0			0.0352	99.6673		1.12642	0.373352	8.38133e-05	0.00026116	0	0.399172	0.000187817	0	0	0	0.000229572	1.89971		4.50569	0.373352	0.000167627	0.00026116	0	1.19752	0.000751268	0	0	0	0.000459143	6.0782	3.0391		2.96515	0.982797	0.000220627	0.000687468	0	1.05076
104	H021.1	2017-11-15		67.63	11.71	0.0079	0.008	0	20.2	0.0085	0			0.0248	99.5892		1.12559	0.37787	0.000140878	0.00016986	0	0.39623	0.00010643	0	0	0	0.000161744	1.90027		4.50236	0.37787	0.000281755	0.00016986	0	1.18869	0.000425718	0	0	0	0.000323487	6.07012	3.03506		2.9669	0.996012	0.000371334	0.000447728	0	1.04441
120	H021.1	2017-11-15		68.04	11.17	0	0.018	0.0087	20.3	0	0			0.0465	99.5833		1.13241	0.360445	0	0.000382186	0.000121096	0.398191	0	0	0	0	0.000303269	1.89186		4.52966	0.360445	0	0.000382186	0.000242191	1.19457	0	0	0	0	0.000606539	6.08591	3.04295		2.97715	0.947618	0	0.00100478	0.000318364	1.04685
158	H021.1	2017-11-15		67.99	11.62	0.0074	0.0112	0.0153	20.34	0	0			0	99.984		1.13158	0.374966	0.000131961	0.000237805	0.000212961	0.398976	0	0	0	0	0	1.90611		4.52633	0.374966	0.000263923	0.000237805	0.000425923	1.19693	0	0	0	0	0	6.09915	3.04958		2.9685	0.983653	0.000346176	0.000623836	0.000558665	1.04664
196	H021.1	2017-11-15		67.51	11.62	0.009	0.0137	0	20.06	0.0055	0			0.0224	99.2407		1.12359	0.374966	0.000160494	0.000290886	0	0.393484	6.88662e-05	0	0	0	0.000146091	1.89271		4.49437	0.374966	0.000320987	0.000290886	0	1.18045	0.000275465	0	0	0	0.000292182	6.05097	3.02549		2.97101	0.991486	0.000424378	0.000769162	0	1.04045
203	H021.1	2017-11-15		67.43	11.65	0.0021	0.0229	0.0087	20.21	0	0			0.0245	99.3483		1.12226	0.375934	3.74485e-05	0.000486225	0.000121096	0.396426	0	0	0	0	0.000159787	1.89543		4.48905	0.375934	7.4897e-05	0.000486225	0.000242191	1.18928	0	0	0	0	0.000319574	6.05538	3.02769		2.96533	0.993321	9.89493e-05	0.00128474	0.000319968	1.04747
228	H021.1	2017-11-15		67.81	11.92	0.0181	0.0248	0.0352	20.19	0	0			0	99.9982		1.12859	0.384646	0.00032277	0.000526567	0.00048995	0.396034	0	0	0	0	0	1.91061		4.51435	0.384646	0.000645541	0.000526567	0.000979901	1.1881	0	0	0	0	0	6.08925	3.04462		2.96546	1.01069	0.000848106	0.0013836	0.00128739	1.04061
114	H021.2	2017-11-15		67.34	11.66	0.0024	0.0088	0.0039	20.2	0.0206	0.0082			0.011	99.255		1.12076	0.376256	4.27983e-05	0.000186846	5.42843e-05	0.39623	0.000257935	7.91361e-05	0	0	7.17412e-05	1.89394		4.48306	0.376256	8.55966e-05	0.000186846	0.000108569	1.18869	0.00103174	0.000158272	0	0	0.000143482	6.04972	3.02486		2.96414	0.995105	0.000113191	0.000494162	0.000143568	1.04793
66	H021.2	2017-11-15		67.26	11.76	0.0025	0.0275	0	20.46	0	0			0.0071	99.5172		1.11943	0.379483	4.45816e-05	0.000583895	0	0.40133	0	0	0	0	4.63057e-05	1.90092		4.47773	0.379483	8.91631e-05	0.000583895	0	1.20399	0	0	0	0	9.26113e-05	6.06197	3.03098		2.95464	1.00161	0.000117669	0.00154114	0	1.05927
105	H021.2	2017-11-15		67.46	12.01	0.0216	0.0091	0.0079	20.26	0	0.0215			0	99.7902		1.12276	0.387551	0.000385185	0.000193216	0.00010996	0.397407	0	0.000207491	0	0	0	1.90861		4.49105	0.387551	0.000770369	0.000193216	0.000219921	1.19222	0	0.000414982	0	0	0	6.07242	3.03621		2.95833	1.02114	0.00101491	0.000509099	0.000289731	1.04711
121	H021.2	2017-11-15		67.67	11.71	0.0013	0.0094	0	20.3	0	0.0071			0	99.6978		1.12626	0.37787	2.31824e-05	0.000199586	0	0.398191	0	6.85203e-05	0	0	0	1.90261		4.50503	0.37787	4.63648e-05	0.000199586	0	1.19457	0	0.000137041	0	0	0	6.07785	3.03893		2.96488	0.994746	6.10279e-05	0.000525412	0	1.04824
159	H021.2	2017-11-15		68.29	11.52	0.0102	0.0198	0	20.32	0	0			0	100.16		1.13658	0.371739	0.000181893	0.000420404	0	0.398584	0	0	0	0	0	1.9075		4.5463	0.371739	0.000363786	0.000420404	0	1.19575	0	0	0	0	0	6.11458	3.05729		2.97407	0.972728	0.000475958	0.00110007	0	1.04297
197	H021.2	2017-11-15		67.26	11.75	0.0257	0.0191	0	20.18	0.0057	0			0.0382	99.2788		1.11943	0.379161	0.000458298	0.000405542	0	0.395838	7.13704e-05	0	0	0	0.000249137	1.89562		4.47773	0.379161	0.000916597	0.000405542	0	1.18751	0.000285482	0	0	0	0.000498275	6.04651	3.02326		2.96219	1.00332	0.00121273	0.00107313	0	1.04745
204	H021.2	2017-11-15		67.59	11.66	0.0177	0.0202	0	20.52	0.0048	0			0.0283	99.8411		1.12493	0.376256	0.000315637	0.000428897	0	0.402507	6.01014e-05	0	0	0	0.00018457	1.90468		4.4997	0.376256	0.000631275	0.000428897	0	1.20752	0.000240406	0	0	0	0.000369141	6.08515	3.04257		2.95783	0.989311	0.000829922	0.00112772	0	1.05833
229	H021.2	2017-11-15		68.1	11.22	0.0168	0.01	0	20.39	0.0292	0.0069			0.0036	99.7766		1.13341	0.362058	0.000299588	0.000212325	0	0.399957	0.000365617	6.65901e-05	0	0	2.34789e-05	1.8964		4.53365	0.362058	0.000599176	0.000212325	0	1.19987	0.00146247	0.00013318	0	0	4.69578e-05	6.09804	3.04902		2.97384	0.949967	0.000786058	0.000557099	0	1.04941
115	H021.3	2017-11-15		66.91	11.83	0	0.0146	0	20.2	0.0123	0			0	98.967		1.11361	0.381742	0	0.000309995	0	0.39623	0.00015401	0	0	0	0	1.89204		4.45443	0.381742	0	0.000309995	0	1.18869	0.00061604	0	0	0	0	6.02579	3.01289		2.95691	1.01362	0	0.000823116	0	1.05209
67	H021.3	2017-11-15		66.64	11.84	0.0126	0.0246	0.0087	20.47	0.0074	0			0.0232	99.0266		1.10911	0.382065	0.000224691	0.000522321	0.000121096	0.401526	9.26564e-05	0	0	0	0.000151309	1.89382		4.43646	0.382065	0.000449382	0.000522321	0.000242191	1.20458	0.000370625	0	0	0	0.000302617	6.02499	3.01249		2.94537	1.01461	0.000596691	0.00138708	0.000321583	1.0663
106	H021.3	2017-11-15		67.65	11.66	0	0.0281	0.0082	20.08	0	0			0	99.4264		1.12592	0.376256	0	0.000596635	0.000114136	0.393876	0	0	0	0	0	1.89677		4.50369	0.376256	0	0.000596635	0.000228272	1.18163	0	0	0	0	0	6.0624	3.0312		2.97156	0.993022	0	0.00157465	0.00030123	1.03952
122	H021.3	2017-11-15		67.84	11.97	0	0.0225	0	20.26	0	0			0.0101	100.103		1.12909	0.38626	0	0.000477732	0	0.397407	0	0	0	0	6.58714e-05	1.9133		4.51634	0.38626	0	0.000477732	0	1.19222	0	0	0	0	0.000131743	6.09543	3.04772		2.96376	1.0139	0	0.00125401	0	1.04316
160	H021.3	2017-11-15		68.08	11.08	0.0146	0.0258	0.0296	20.48	0	0.0021			0	99.7122		1.13308	0.35754	0.000260356	0.0005478	0.000412004	0.401722	0	2.02666e-05	0	0	0	1.89358		4.53232	0.35754	0.000520713	0.0005478	0.000824008	1.20517	0	4.05331e-05	0	0	0	6.09696	3.04848		2.9735	0.938278	0.000683242	0.00143757	0.0010812	1.05422
198	H021.3	2017-11-15		67.25	11.93	0.009	0.0279	0	20.41	0.0066	0.0089			0	99.6425		1.11927	0.384969	0.000160494	0.000592388	0	0.400349	8.26395e-05	8.58916e-05	0	0	0	1.90551		4.47707	0.384969	0.000320987	0.000592388	0	1.20105	0.000330558	0.000171783	0	0	0	6.0645	3.03225		2.95297	1.01567	0.000423431	0.0015629	0	1.05624
110	H103.1	2017-11-15		43.15	0.3343	19.46	0.0722	0.0736	36.78	0.0031	0.0195			0.0392	99.932		0.718161	0.0107875	0.347023	0.00153299	0.00102444	0.721452	3.88155e-05	0.000188189	0	0	0.000255659	1.80046		2.87264	0.0107875	0.694046	0.00153299	0.00204888	2.16436	0.000155262	0.000376379	0	0	0.000511319	5.74646	2.87323		1.99959	0.030036	0.966224	0.00426834	0.00285238	2.00876
60	H103.1	2017-11-15		42.9	0.2965	19.71	0.0659	0.0654	37.08	0.0103	0.0379			0	100.166		0.714	0.00956776	0.351481	0.00139923	0.000910306	0.727337	0.000128968	0.000365763	0	0	0	1.80519		2.856	0.00956776	0.702962	0.00139923	0.00182061	2.18201	0.000515871	0.000731526	0	0	0	5.75501	2.8775		1.98505	0.0266001	0.977183	0.00389011	0.00253082	2.02213
101	H103.1	2017-11-15		42.9	0.3131	19.52	0.0527	0.0658	37.03	0.0324	0			0	99.9141		0.714	0.0101034	0.348093	0.00111896	0.000915873	0.726356	0.000405685	0	0	0	0	1.80099		2.856	0.0101034	0.696186	0.00111896	0.00183175	2.17907	0.00162274	0	0	0	0	5.74593	2.87297		1.98819	0.0281338	0.969292	0.00311582	0.00255032	2.0226
117	H103.1	2017-11-15		43.59	0.3256	19.64	0.0449	0.0654	36.78	0.0121	0.0165			0	100.474		0.725484	0.0105068	0.350233	0.000953341	0.000910306	0.721452	0.000151506	0.000159237	0	0	0	1.80985		2.90194	0.0105068	0.700465	0.000953341	0.00182061	2.16436	0.000606023	0.000318474	0	0	0	5.78096	2.89048		2.00793	0.0290797	0.969341	0.00263857	0.00251946	1.99677
155	H103.1	2017-11-15		43.45	0.3161	19.71	0.0577	0.0529	36.77	0	0.0353			0.0205	100.412		0.723154	0.0102002	0.351481	0.00122512	0.000736318	0.721256	0	0.000340671	0	0	0.000133699	1.80853		2.89262	0.0102002	0.702962	0.00122512	0.00147264	2.16377	0	0.000681342	0	0	0.000267399	5.77319	2.8866		2.00417	0.0282692	0.974105	0.00339533	0.00204065	1.99891
193	H103.1	2017-11-15		43.15	0.3196	19.71	0.0599	0.0591	36.75	0	0.0225			0	100.071		0.718161	0.0103132	0.351481	0.00127183	0.000822616	0.720864	0	0.000217142	0	0	0	1.80313		2.87264	0.0103132	0.702962	0.00127183	0.00164523	2.16259	0	0.000434283	0	0	0	5.75186	2.87593		1.99771	0.0286882	0.977717	0.00353786	0.00228828	2.00523
201	H103.1	2017-11-15		43.69	0.3443	19.64	0.0581	0.0922	37.21	0.009	0.0656			0.0335	101.143		0.727149	0.0111102	0.350233	0.00123361	0.00128334	0.729887	0.00011269	0.000633089	0	0	0.000218484	1.82186		2.90859	0.0111102	0.700465	0.00123361	0.00256667	2.18966	0.000450761	0.00126618	0	0	0.000436969	5.81579	2.90789		2.00048	0.0305657	0.963537	0.00339383	0.00353063	2.00802
226	H103.1	2017-11-15		43.66	0.3446	19.82	0.0543	0.0816	36.81	0	0.0145			0	100.785		0.726649	0.0111199	0.353443	0.00115293	0.00113579	0.722041	0	0.000139936	0	0	0	1.81568		2.9066	0.0111199	0.706885	0.00115293	0.00227159	2.16612	0	0.000279871	0	0	0	5.79443	2.89721		2.00648	0.0307051	0.975951	0.00318355	0.00313624	1.99375
111	H103.2	2017-11-15		42.96	0.2956	19.6	0.0489	0.084	36.94	0.0038	0.0429			0.0199	99.9951		0.714999	0.00953871	0.349519	0.00103827	0.0011692	0.724591	4.75803e-05	0.000414017	0	0	0.000129786	1.80145		2.86	0.00953871	0.699039	0.00103827	0.0023384	2.17377	0.000190321	0.000828033	0	0	0.000259573	5.747	2.8735		1.9906	0.0265564	0.973083	0.00289061	0.00325512	2.0173
61	H103.2	2017-11-15		42.75	0.3084	19.39	0.0566	0.0698	36.81	0.0189	0.0345			0	99.4382		0.711504	0.00995176	0.345775	0.00120176	0.000971549	0.722041	0.000236649	0.000332951	0	0	0	1.79201		2.84602	0.00995176	0.691549	0.00120176	0.0019431	2.16612	0.000946597	0.000665901	0	0	0	5.7184	2.8592		1.99078	0.0278449	0.967473	0.00336252	0.00271838	2.02026
102	H103.2	2017-11-15		42.87	0.2907	19.59	0.0711	0.09	36.85	0.0121	0.0408			0.0093	99.8241		0.713501	0.0093806	0.349341	0.00150963	0.00125271	0.722825	0.000151506	0.00039375	0	0	6.06539e-05	1.79842		2.854	0.0093806	0.698682	0.00150963	0.00250543	2.16848	0.000606023	0.0007875	0	0	0.000121308	5.73607	2.86804		1.99021	0.0261659	0.97444	0.00421092	0.00349428	2.01622
118	H103.2	2017-11-15		43.46	0.3226	19.46	0.0555	0.0709	36.64	0.0105	0.047			0.0802	100.147		0.723321	0.01041	0.347023	0.00117841	0.00098686	0.718706	0.000131472	0.000453585	0	0	0.000523058	1.80273		2.89328	0.01041	0.694046	0.00117841	0.00197372	2.15612	0.000525887	0.00090717	0	0	0.00104612	5.75949	2.87974		2.0094	0.0289192	0.964038	0.00327364	0.00274152	1.99658
156	H103.2	2017-11-15		43.55	0.3505	19.66	0.0573	0.0703	36.71	0	0			0	100.398		0.724819	0.0113103	0.350589	0.00121663	0.000978509	0.720079	0	0	0	0	0	1.80899		2.89927	0.0113103	0.701179	0.00121663	0.00195702	2.16024	0	0	0	0	0	5.77517	2.88759		2.00809	0.0313349	0.9713	0.00337063	0.00271094	1.99496
194	H103.2	2017-11-15		43.52	0.331	19.56	0.0436	0.0713	36.91	0.0155	0.0482			0.0055	100.505		0.724319	0.010681	0.348806	0.000925739	0.000992428	0.724002	0.000194078	0.000465166	0	0	3.58706e-05	1.81042		2.89728	0.010681	0.697612	0.000925739	0.00198486	2.17201	0.00077631	0.000930331	0	0	7.17412e-05	5.78227	2.89113		2.00425	0.0295553	0.965175	0.0025616	0.00274613	2.00337
202	H103.2	2017-11-15		43.7	0.3502	19.61	0.0568	0.0949	37.13	0	0.0364			0.0296	101.008		0.727315	0.0113006	0.349698	0.00120601	0.00132092	0.728318	0	0.000351287	0	0	0.000193049	1.8197		2.90926	0.0113006	0.699395	0.00120601	0.00264184	2.18495	0	0.000702574	0	0	0.000386098	5.80985	2.90492		2.00299	0.0311212	0.963049	0.00332128	0.00363774	2.00575
227	H103.2	2017-11-15		43.74	0.3209	19.83	0.0608	0.0715	36.5	0.0128	0.0388			0.0203	100.595		0.727981	0.0103551	0.353621	0.00129094	0.000995212	0.71596	0.00016027	0.000374449	0	0	0.000132395	1.81087		2.91192	0.0103551	0.707242	0.00129094	0.00199042	2.14788	0.000641082	0.000748897	0	0	0.00026479	5.78234	2.89117		2.01436	0.0286531	0.978486	0.00357209	0.0027538	1.9811
112	H103.3	2017-11-15		43.2	0.3471	19.72	0.0501	0.0715	36.9	0.0124	0.0663			0.0103	100.378		0.718993	0.0112006	0.351659	0.00106375	0.000995212	0.723806	0.000155262	0.000639844	0	0	6.71758e-05	1.80858		2.87597	0.0112006	0.703319	0.00106375	0.00199042	2.17142	0.000621048	0.00127969	0	0	0.000134352	5.767	2.8835		1.99478	0.0310749	0.975646	0.00295128	0.00276112	2.00813
62	H103.3	2017-11-15		43.39	0.3421	19.53	0.0466	0.084	36.97	0.0034	0.0157			0	100.382		0.722156	0.0110392	0.348271	0.000989437	0.0011692	0.725179	4.25718e-05	0.000151517	0	0	0	1.809		2.88862	0.0110392	0.696542	0.000989437	0.0023384	2.17554	0.000170287	0.000303033	0	0	0	5.77554	2.88777		2.00059	0.030582	0.964816	0.00274104	0.00323904	2.00897
103	H103.3	2017-11-15		43	0.3102	19.67	0.0385	0.0883	37.23	0	0.0379			0	100.375		0.715665	0.0100098	0.350768	0.000817453	0.00122905	0.730279	0	0.000365763	0	0	0	1.80913		2.86266	0.0100098	0.701535	0.000817453	0.0024581	2.19084	0	0.000731526	0	0	0	5.76905	2.88452		1.98484	0.0277615	0.972826	0.00226714	0.00340868	2.02537
119	H103.3	2017-11-15		43.39	0.3039	19.7	0.0526	0.0693	37.03	0	0.0214			0.0091	100.576		0.722156	0.00980655	0.351303	0.00111683	0.00096459	0.726356	0	0.000206526	0	0	5.93495e-05	1.81197		2.88862	0.00980655	0.702605	0.00111683	0.00192918	2.17907	0	0.000413052	0	0	0.000118699	5.78368	2.89184		1.99777	0.0271289	0.971845	0.00308961	0.00266845	2.00939
157	H103.3	2017-11-15		43.77	0.2978	19.59	0.0446	0.0768	36.89	0	0.0036			0	100.673		0.72848	0.00960971	0.349341	0.000946972	0.00106898	0.72361	0	3.47427e-05	0	0	0	1.81309		2.91392	0.00960971	0.698682	0.000946972	0.00213797	2.17083	0	6.94853e-05	0	0	0	5.7962	2.8981		2.01092	0.0265269	0.964332	0.00261405	0.00295085	1.99748
195	H103.3	2017-11-15		43.31	0.3361	19.66	0.0682	0.0382	36.78	0.004	0.0287			0	100.225		0.720824	0.0108456	0.350589	0.00144806	0.000531708	0.721452	5.00845e-05	0.000276976	0	0	0	1.80602		2.8833	0.0108456	0.701179	0.00144806	0.00106342	2.16436	0.000200338	0.000553952	0	0	0	5.76294	2.88147		2.00127	0.0301113	0.973362	0.00402033	0.00147621	2.00301
63	H103.4	2017-11-15		43.09	0.3233	19.48	0.0481	0.0625	36.85	0	0.0155			0.0314	99.9009		0.717163	0.0104326	0.347379	0.00102129	0.00086994	0.722825	0	0.000149586	0	0	0.000204788	1.80005		2.86865	0.0104326	0.694759	0.00102129	0.00173988	2.16848	0	0.000299173	0	0	0.000409577	5.74579	2.87289		1.99705	0.029051	0.96733	0.00284392	0.00242248	2.01281
64	H103.5	2017-11-15		43.06	0.3321	19.57	0.0679	0.0875	36.93	0.0047	0.0215			0.0132	100.087		0.716663	0.0107165	0.348984	0.00144169	0.00121792	0.724395	5.88493e-05	0.000207491	0	0	8.60894e-05	1.80377		2.86665	0.0107165	0.697969	0.00144169	0.00243583	2.17318	0.000235397	0.000414982	0	0	0.000172179	5.75322	2.87661		1.99308	0.0298032	0.970543	0.00400941	0.00338709	2.01458
116	MCL.1	2017-11-15		63.88	1.3381	0.0217	15.21	0.0173	18.98	0.0096	0			0.288	99.7448		1.06318	0.0431791	0.000386968	0.322947	0.0002408	0.372299	0.000120203	0	0	0	0.00187831	1.80423		4.25271	0.0431791	0.000773936	0.322947	0.000481599	1.1169	0.000480811	0	0	0	0.00375663	5.74123	2.87061		2.96293	0.120334	0.00107843	0.900008	0.000671074	1.03755
68	MCL.1	2017-11-15		64.41	1.2382	0	15.07	0.0095	19.05	0.0194	0.0218			0.2452	100.064		1.072	0.0399555	0	0.319975	0.000132231	0.373672	0.00024291	0.000210386	0	0	0.00159918	1.80779		4.288	0.0399555	0	0.319975	0.000264462	1.12102	0.00097164	0.000420772	0	0	0.00319835	5.7738	2.8869		2.97066	0.110722	0	0.886694	0.00036643	1.0355
107	MCL.1	2017-11-15		63.78	1.2994	0.0257	15.13	0	19.08	0.0216	0.0317			0.2152	99.5837		1.06151	0.0419303	0.000458298	0.321248	0	0.374261	0.000270456	0.000305928	0	0	0.00140352	1.80139		4.24606	0.0419303	0.000916597	0.321248	0	1.12278	0.00108183	0.000611857	0	0	0.00280704	5.73743	2.86872		2.96025	0.116931	0.00127806	0.895867	0	1.0437
123	MCL.1	2017-11-15		64.93	1.2653	0.0107	15.23	0	19	0.0152	0.0029			0.2107	100.665		1.08065	0.04083	0.000190809	0.323372	0	0.372692	0.000190321	2.79871e-05	0	0	0.00137417	1.81933		4.32262	0.04083	0.000381618	0.323372	0	1.11807	0.000761285	5.59743e-05	0	0	0.00274834	5.80884	2.90442		2.97658	0.112463	0.000525569	0.890703	0	1.02655
161	MCL.1	2017-11-15		64.71	1.217	0.012	15.29	0	19.03	0	0.0209			0.2373	100.517		1.07699	0.0392714	0.000213991	0.324646	0	0.37328	0	0.0002017	0	0	0.00154765	1.81615		4.30797	0.0392714	0.000427983	0.324646	0	1.11984	0	0.000403401	0	0	0.0030953	5.79565	2.89783		2.97324	0.108416	0.000590764	0.896246	0	1.03051
199	MCL.1	2017-11-15		64.45	1.2722	0.0239	15.24	0.0035	19.19	0.0242	0			0.2241	100.428		1.07266	0.0410526	0.0004262	0.323584	4.87167e-05	0.376418	0.000303011	0	0	0	0.00146156	1.81596		4.29066	0.0410526	0.000852399	0.323584	9.74333e-05	1.12926	0.00121205	0	0	0	0.00292313	5.78964	2.89482		2.96437	0.113451	0.00117783	0.894243	0.000134631	1.04025
205	MCL.1	2017-11-15		64.78	1.2588	0.0224	15.21	0.0008	19.15	0	0			0.2509	100.673		1.07816	0.0406202	0.000399451	0.322947	1.11352e-05	0.375634	0	0	0	0	0.00163635	1.81941		4.31263	0.0406202	0.000798902	0.322947	2.22705e-05	1.1269	0	0	0	0	0.0032727	5.80719	2.9036		2.97054	0.111917	0.00110057	0.889785	3.06799e-05	1.03495
230	MCL.1	2017-11-15		64.85	1.1858	0	15.31	0.0065	19.09	0.0011	0			0.2417	100.685		1.07932	0.0382646	0	0.32507	9.04738e-05	0.374457	1.37732e-05	0	0	0	0.00157635	1.81879		4.31729	0.0382646	0	0.32507	0.000180948	1.12337	5.5093e-05	0	0	0	0.0031527	5.80738	2.90369		2.97366	0.105423	0	0.895606	0.000249266	1.03167
69	MCL.2	2017-11-15		64.39	1.2602	0.0146	15.05	0	19	0.0217	0.0204			0.2473	100.004		1.07167	0.0406654	0.000260356	0.31955	0	0.372692	0.000271709	0.000196875	0	0	0.00161287	1.80691		4.28667	0.0406654	0.000520713	0.31955	0	1.11807	0.00108683	0.00039375	0	0	0.00322574	5.77018	2.88509		2.9716	0.11276	0.000721936	0.886072	0	1.03343
108	MCL.2	2017-11-15		63.72	1.3088	0.0071	15.19	0.0225	19.05	0.0112	0.0013			0.198	99.5089		1.06052	0.0422337	0.000126612	0.322522	0.000313179	0.373672	0.000140237	1.2546e-05	0	0	0.00129134	1.80083		4.24206	0.0422337	0.000253223	0.322522	0.000626357	1.12102	0.000560947	2.50919e-05	0	0	0.00258268	5.73188	2.86594		2.96033	0.117891	0.000353424	0.90029	0.000874208	1.04307
124	MCL.2	2017-11-15		64.78	1.3078	0.0098	15.26	0.0021	19.24	0.0134	0.0316			0.2712	100.916		1.07816	0.0422014	0.00017476	0.324009	2.923e-05	0.377399	0.000167783	0.000304963	0	0	0.00176875	1.82421		4.31263	0.0422014	0.000349519	0.324009	5.846e-05	1.1322	0.000671133	0.000609927	0	0	0.00353749	5.81626	2.90813		2.96591	0.116092	0.000480748	0.891318	8.0409e-05	1.03819
162	MCL.2	2017-11-15		64.63	1.2665	0.0184	15.35	0.0277	19.24	0.0074	0.0019			0.2327	100.775		1.07566	0.0408687	0.00032812	0.32592	0.000385558	0.377399	9.26564e-05	1.83364e-05	0	0	0.00151765	1.82219		4.30264	0.0408687	0.000656241	0.32592	0.000771115	1.1322	0.000370625	3.66728e-05	0	0	0.0030353	5.8065	2.90325		2.96402	0.112615	0.000904146	0.898082	0.00106242	1.03994
200	MCL.2	2017-11-15		64.58	1.2397	0.0163	15.33	0.0078	19.12	0.0139	0.0393			0.2768	100.624		1.07483	0.0400039	0.000290672	0.325495	0.000108569	0.375045	0.000174044	0.000379274	0	0	0.00180527	1.81813		4.29931	0.0400039	0.000581344	0.325495	0.000217137	1.12514	0.000696175	0.000758548	0	0	0.00361054	5.79581	2.89791		2.96719	0.110435	0.000802432	0.898566	0.000299716	1.03536
231	MCL.2	2017-11-15		64.72	1.2724	0	15.33	0.0203	19.13	0.0184	0			0.2037	100.695		1.07716	0.0410591	0	0.325495	0.000282557	0.375242	0.000230389	0	0	0	0.00132852	1.8208		4.30863	0.0410591	0	0.325495	0.000565113	1.12572	0.000921555	0	0	0	0.00265703	5.80506	2.90253		2.96888	0.113168	0	0.897135	0.000778788	1.03425
70	MCL.3	2017-11-15		64.16	1.2771	0.0116	15.08	0.0113	19.18	0.0296	0.015			0.2768	100.041		1.06784	0.0412107	0.000206858	0.320187	0.000157285	0.376222	0.000370625	0.000144761	0	0	0.00180527	1.80814		4.27135	0.0412107	0.000413717	0.320187	0.00031457	1.12867	0.0014825	0.000289522	0	0	0.00361054	5.76753	2.88376		2.96235	0.114325	0.000573857	0.888247	0.000436333	1.0437
109	MCL.3	2017-11-15		64.14	1.2778	0.0065	15.27	0.0147	19.22	0.0149	0.0237			0.1736	100.141		1.06751	0.0412333	0.000115912	0.324221	0.00020461	0.377007	0.000186565	0.000228723	0	0	0.00113221	1.81183		4.27002	0.0412333	0.000231824	0.324221	0.00040922	1.13102	0.000746259	0.000457445	0	0	0.00226441	5.77061	2.8853		2.95984	0.114326	0.000321386	0.898959	0.000567316	1.04532
average	H103			43.3021	0.323192	19.6179	0.0555375	0.0732	36.8867	0.006875	0.029625			0.0134167	100.308		0.720692	0.0104291	0.349839	0.0011792	0.00101887	0.723545	8.60828e-05	0.000285903	0	0	8.75025e-05	1.80716		2.88277	0.0104291	0.699678	0.0011792	0.00203775	2.17063	0.000344331	0.000571806	0	0	0.000175005	5.76782	2.88391		1.99919	0.0289278	0.970462	0.00327181	0.00282586	2.00714
	H021			67.5655	11.6695	0.00834545	0.0176909	0.00629091	20.2818	0.00525455	0.00282273			0.0127	99.57		1.12452	0.376564	0.000148821	0.000375623	8.75635e-05	0.397835	6.57928e-05	2.72414e-05	0	0	8.28284e-05	1.8997		4.49807	0.376564	0.000297643	0.000375623	0.000175127	1.1935	0.000263171	5.44828e-05	0	0	0.000165657	6.06947	3.03473		2.96437	0.992733	0.000392018	0.000990148	0.000230582	1.04876
	MCL			64.4319	1.26782	0.0125438	15.2219	0.009	19.1094	0.01385	0.0131563			0.237075	100.317		1.07236	0.0409112	0.000223688	0.323199	0.000125271	0.374837	0.000173418	0.000126968	0	0	0.00154619	1.81351		4.28945	0.0409112	0.000447376	0.323199	0.000250543	1.12451	0.000693671	0.000253935	0	0	0.00309237	5.78281	2.89141		2.96702	0.113204	0.000619321	0.894239	0.000346954	1.03712
2 x standard deviation	H103			0.617143	0.0361684	0.216562	0.01778	0.0259496	0.340327	0.0157813	0.0351784			0.0372852	0.764944		0.0102713	0.00116712	0.00386188	0.000377515	0.000361193	0.00667562	0.0001976	0.000339498	0	0	0.000243171	0.013385		0.0410854	0.00116712	0.00772375	0.000377515	0.000722386	0.0200269	0.000790401	0.000678995	0	0	0.000486342	0.045823	0.0229115		0.0161812	0.00313635	0.00959782	0.00105663	0.000995321	0.0211233
	H021			0.810852	0.483678	0.0154525	0.0138391	0.0190664	0.271336	0.0153872	0.0103625			0.0291546	0.691479		0.0134953	0.0156078	0.000275559	0.000293839	0.000265386	0.00532235	0.000192665	0.000100006	0	0	0.000190144	0.0131405		0.0539812	0.0156078	0.000551118	0.000293839	0.000530772	0.015967	0.000770661	0.000200012	0	0	0.000380289	0.0501999	0.0251		0.0152626	0.0452654	0.000726278	0.000774467	0.000697361	0.0132229
	MCL			0.755785	0.0717038	0.0164771	0.186309	0.0176305	0.169775	0.0169145	0.026959			0.0619044	0.86987		0.0125788	0.00231381	0.00029383	0.00395581	0.0002454	0.00333019	0.000211789	0.000260175	0	0	0.000403736	0.0147948		0.0503152	0.00231381	0.00058766	0.00395581	0.0004908	0.00999057	0.000847154	0.000520349	0	0	0.000807472	0.0534702	0.0267351		0.0102741	0.00702961	0.000814623	0.00926025	0.000679666	0.0103164
20	H021.1	2017-11-23		67.71	11.71	0	0.0342	0.0013	20.08	0	0			0	99.5356		1.12692	0.37787	0	0.000726153	1.80948e-05	0.393876	0	0	0	0	0	1.89941		4.50769	0.37787	0	0.000726153	3.61895e-05	1.18163	0	0	0	0	0	6.06795	3.03397		2.97147	0.996369	0	0.00191472	4.77124e-05	1.03857
58	H021.1	2017-11-23		67.97	11.16	0.022	0.0043	0.0065	20.05	0	0			0	99.2129		1.13125	0.360122	0.000392318	9.13e-05	9.04738e-05	0.393288	0	0	0	0	0	1.88523		4.525	0.360122	0.000784635	9.13e-05	0.000180948	1.17986	0	0	0	0	0	6.06604	3.03302		2.98382	0.94987	0.00103479	0.000240816	0.000238637	1.03735
96	H021.1	2017-11-23		67.49	11.7	0.0022	0.0246	0	20.09	0	0.013			0	99.3198		1.12326	0.377547	3.92318e-05	0.000522321	0	0.394072	0	0.00012546	0	0	0	1.89557		4.49304	0.377547	7.84635e-05	0.000522321	0	1.18222	0	0.000250919	0	0	0	6.05366	3.02683		2.96881	0.997869	0.000103691	0.00138051	0	1.04154
104	H021.1	2017-11-23		67.25	11.89	0.0193	0.0165	0	20.05	0	0			0	99.2259		1.11927	0.383678	0.00034417	0.000350337	0	0.393288	0	0	0	0	0	1.89693		4.47707	0.383678	0.000688339	0.000350337	0	1.17986	0	0	0	0	0	6.04165	3.02082		2.96414	1.01609	0.000911459	0.000927792	0	1.04154
157	H021.1	2017-11-23		67.98	11.22	0	0.0137	0.0378	19.96	0.0094	0			0.0151	99.2361		1.13142	0.362058	0	0.000290886	0.00052614	0.391522	0.000117699	0	0	0	9.8481e-05	1.88603		4.52566	0.362058	0	0.000290886	0.00105228	1.17457	0.000470794	0	0	0	0.000196962	6.0643	3.03215		2.98512	0.955251	0	0.000767471	0.00138816	1.03299
21	H021.2	2017-11-23		67.77	11.74	0.013	0.0137	0.0079	20.2	0	0			0	99.7447		1.12792	0.378838	0.000231824	0.000290886	0.00010996	0.39623	0	0	0	0	0	1.90362		4.51168	0.378838	0.000463648	0.000290886	0.000219921	1.18869	0	0	0	0	0	6.08019	3.04009		2.96812	0.996912	0.000610045	0.000765466	0.000289361	1.04268
59	H021.2	2017-11-23		67.72	11.89	0.002	0.0225	0.0217	20.21	0	0.0047			0.0085	99.8794		1.12709	0.383678	3.56652e-05	0.000477732	0.000302043	0.396426	0	4.53585e-05	0	0	5.54363e-05	1.90811		4.50835	0.383678	7.13305e-05	0.000477732	0.000604087	1.18928	0	9.0717e-05	0	0	0.000110873	6.08267	3.04133		2.96472	1.00924	9.38148e-05	0.00125664	0.000794502	1.04277
97	H021.2	2017-11-23		67.25	11.63	0.0206	0.026	0.0048	20.14	0	0			0	99.0714		1.11927	0.375288	0.000367352	0.000552046	6.68114e-05	0.395053	0	0	0	0	0	1.89059		4.47707	0.375288	0.000734704	0.000552046	0.000133623	1.18516	0	0	0	0	0	6.03893	3.01947		2.96547	0.994317	0.00097329	0.00146263	0.000177015	1.04668
105	H021.2	2017-11-23		67.46	11.79	0	0.0138	0	19.98	0.0129	0.0214			0.0196	99.2978		1.12276	0.380451	0	0.000293009	0	0.391915	0.000161523	0.000206526	0	0	0.00012783	1.89592		4.49105	0.380451	0	0.000293009	0	1.17574	0.00064609	0.000413052	0	0	0.000255659	6.04885	3.02442		2.96985	1.00634	0	0.000775048	0	1.03667
158	H021.2	2017-11-23		67.76	11.84	0	0.0218	0	19.87	0	0			0.0018	99.4937		1.12775	0.382065	0	0.00046287	0	0.389757	0	0	0	0	1.17395e-05	1.90005		4.51102	0.382065	0	0.00046287	0	1.16927	0	0	0	0	2.34789e-05	6.06284	3.03142		2.97617	1.00828	0	0.00122153	0	1.02858
22	H021.3	2017-11-23		67.59	11.94	0.008	0.0276	0.0039	20.21	0.0084	0.0308			0.0302	99.849		1.12493	0.385292	0.000142661	0.000586018	5.42843e-05	0.396426	0.000105177	0.000297243	0	0	0.000196962	1.90803		4.4997	0.385292	0.000285322	0.000586018	0.000108569	1.18928	0.00042071	0.000594486	0	0	0.000393924	6.07666	3.03833		2.96196	1.01448	0.00037563	0.001543	0.000142932	1.0438
60	H021.3	2017-11-23		67.82	11.75	0.0136	0.0203	0	19.98	0.0062	0			0	99.5902		1.12875	0.379161	0.000242524	0.000431021	0	0.391915	7.7631e-05	0	0	0	0	1.90058		4.51501	0.379161	0.000485047	0.000431021	0	1.17574	0.000310524	0	0	0	0	6.07114	3.03557		2.97474	0.999247	0.000639151	0.00113592	0	1.03286
98	H021.3	2017-11-23		67.57	11.92	0	0.0294	0.0043	20.3	0.0164	0			0.0142	99.8544		1.12459	0.384646	0	0.000624237	5.98519e-05	0.398191	0.000205347	0	0	0	9.26113e-05	1.90841		4.49837	0.384646	0	0.000624237	0.000119704	1.19457	0.000821386	0	0	0	0.000185223	6.07934	3.03967		2.95977	1.01234	0	0.00164291	0.000157522	1.04799
17	H103.1	2017-11-23		43.26	0.2685	19.5	0.0465	0.0636	36.36	0	0.0399			0	99.5386		0.719992	0.00866422	0.347736	0.000987314	0.000885251	0.713214	0	0.000385065	0	0	0	1.79186		2.87997	0.00866422	0.695472	0.000987314	0.0017705	2.13964	0	0.000770129	0	0	0	5.72727	2.86364		2.01141	0.0242048	0.971453	0.00275821	0.00247308	1.99247
55	H103.1	2017-11-23		43.4	0.3415	19.44	0.0627	0.0939	36.38	0.0224	0.0342			0.0089	99.7837		0.722322	0.0110199	0.346666	0.00133128	0.001307	0.713606	0.000280473	0.000330055	0	0	5.80451e-05	1.79692		2.88929	0.0110199	0.693332	0.00133128	0.002614	2.14082	0.00112189	0.000660111	0	0	0.00011609	5.7403	2.87015		2.01334	0.0307158	0.966266	0.00371069	0.00364301	1.98904
93	H103.1	2017-11-23		43.23	0.3046	19.28	0.0644	0.106	36.67	0	0.0533			0.0131	99.7215		0.719493	0.00982914	0.343813	0.00136738	0.00147542	0.719295	0	0.000514384	0	0	8.54372e-05	1.79587		2.87797	0.00982914	0.687626	0.00136738	0.00295084	2.15788	0	0.00102877	0	0	0.000170874	5.73883	2.86941		2.00596	0.0274039	0.958559	0.00381228	0.00411351	2.00541
101	H103.1	2017-11-23		43.55	0.3367	19.3	0.0494	0.0968	36.27	0	0.0317			0	99.6347		0.724819	0.010865	0.34417	0.00104889	0.00134736	0.711448	0	0.000305928	0	0	0	1.794		2.89927	0.010865	0.688339	0.00104889	0.00269473	2.13435	0	0.000611857	0	0	0	5.73718	2.86859		2.02139	0.0303005	0.959829	0.00292517	0.00375756	1.98411
154	H103.1	2017-11-23		43.45	0.2793	19.6	0.0616	0.0827	36.45	0.0147	0.0152			0.0469	100		0.723154	0.00901273	0.349519	0.00130793	0.00115111	0.714979	0.000184061	0.000146691	0	0	0.000305878	1.79976		2.89262	0.00901273	0.699039	0.00130793	0.00230221	2.14494	0.000736242	0.000293382	0	0	0.000611756	5.75086	2.87543		2.01196	0.0250752	0.972431	0.0036389	0.0032026	1.98921
18	H103.2	2017-11-23		43.5	0.2871	19.39	0.0473	0.0753	36.42	0.0128	0.0162			0	99.7487		0.723986	0.00926443	0.345775	0.0010043	0.0010481	0.714391	0.00016027	0.000156342	0	0	0	1.79579		2.89595	0.00926443	0.691549	0.0010043	0.00209621	2.14317	0.000641082	0.000312684	0	0	0	5.74399	2.87199		2.01668	0.0258063	0.963163	0.0027975	0.00291952	1.98995
56	H103.2	2017-11-23		43.35	0.3873	19.38	0.0721	0.0736	36.4	0.0236	0.0166			0.0585	99.7617		0.72149	0.0124978	0.345596	0.00153087	0.00102444	0.713998	0.000295499	0.000160202	0	0	0.000381533	1.79697		2.88596	0.0124978	0.691192	0.00153087	0.00204888	2.142	0.00118199	0.000320405	0	0	0.000763065	5.73749	2.86875		2.012	0.0348523	0.963756	0.00426909	0.00285684	1.99111
94	H103.2	2017-11-23		43.48	0.3184	19.18	0.0532	0.0597	36.69	0	0			0	99.7813		0.723654	0.0102744	0.34203	0.00112957	0.000830967	0.719687	0	0	0	0	0	1.79761		2.89461	0.0102744	0.684059	0.00112957	0.00166193	2.15906	0	0	0	0	0	5.7508	2.8754		2.01336	0.0285858	0.951602	0.00314272	0.00231193	2.00233
102	H103.2	2017-11-23		43.3	0.3109	19.32	0.0584	0.0517	36.13	0.0053	0.0294			0.0343	99.2401		0.720658	0.0100324	0.344526	0.00123998	0.000719615	0.708702	6.6362e-05	0.000283732	0	0	0.000223702	1.78645		2.88263	0.0100324	0.689053	0.00123998	0.00143923	2.12611	0.000265448	0.000567463	0	0	0.000447404	5.71178	2.85589		2.01873	0.0281031	0.965096	0.00347347	0.0020158	1.98524
155	H103.2	2017-11-23		43.4	0.3869	19.46	0.0593	0.0987	36.52	0.0046	0			0.0235	99.9531		0.722322	0.0124849	0.347023	0.00125909	0.00137381	0.716352	5.75972e-05	0	0	0	0.000153265	1.80103		2.88929	0.0124849	0.694046	0.00125909	0.00274762	2.14906	0.000230389	0	0	0	0.00030653	5.74942	2.87471		2.01014	0.034744	0.965726	0.00350391	0.00382316	1.99353
19	H103.3	2017-11-23		43.3	0.3484	19.63	0.0535	0.0736	36.22	0.0098	0.0286			0	99.664		0.720658	0.0112425	0.350054	0.00113594	0.00102444	0.710468	0.000122707	0.000276011	0	0	0	1.79498		2.88263	0.0112425	0.700109	0.00113594	0.00204888	2.1314	0.000490828	0.000552022	0	0	0	5.72961	2.86481		2.01244	0.0313948	0.97753	0.00317213	0.00286076	1.98399
57	H103.3	2017-11-23		43.4	0.2425	19.47	0.051	0.0589	36.56	0	0.0338			0.0323	99.8486		0.722322	0.00782523	0.347201	0.00108286	0.000819832	0.717137	0	0.000326195	0	0	0.000210658	1.79692		2.88929	0.00782523	0.694402	0.00108286	0.00163966	2.15141	0	0.00065239	0	0	0.000421316	5.74672	2.87336		2.01109	0.021787	0.966676	0.00301489	0.00228257	1.99665
95	H103.3	2017-11-23		43.46	0.348	19.49	0.0539	0.042	36.75	0.0029	0.0531			0	100.2		0.723321	0.0112296	0.347558	0.00114443	0.0005846	0.720864	3.63113e-05	0.000512454	0	0	0	1.80525		2.89328	0.0112296	0.695116	0.00114443	0.0011692	2.16259	0.000145245	0.00102491	0	0	0	5.7657	2.88285		2.00724	0.0311625	0.964483	0.00317584	0.00162228	2.00042
103	H103.3	2017-11-23		43.4	0.3838	19.06	0.0654	0.0813	36.34	0	0.0293			0	99.3599		0.722322	0.0123848	0.33989	0.00138861	0.00113162	0.712822	0	0.000282767	0	0	0	1.79022		2.88929	0.0123848	0.67978	0.00138861	0.00226324	2.13846	0	0.000565533	0	0	0	5.72413	2.86207		2.01902	0.0346179	0.950054	0.00388141	0.00316308	1.99247
156	H103.3	2017-11-23		43.43	0.3404	19.52	0.0564	0.061	36.21	0.0138	0.0395			0	99.6712		0.722821	0.0109844	0.348093	0.00119752	0.000849062	0.710272	0.000172792	0.000381204	0	0	0	1.79477		2.89129	0.0109844	0.696186	0.00119752	0.00169812	2.13081	0.000691166	0.000762408	0	0	0	5.73362	2.86681		2.01708	0.0306525	0.971373	0.00334174	0.00236936	1.98205
23	MCL.1	2017-11-23		64.55	1.2381	0	15.15	0	18.61	0.0042	0			0.1912	99.7436		1.07433	0.0399522	0	0.321673	0	0.365042	5.25887e-05	0	0	0	0.00124699	1.8023		4.29732	0.0399522	0	0.321673	0	1.09512	0.000210355	0	0	0	0.00249398	5.75677	2.87839		2.98592	0.111041	0	0.894038	0	1.01457
61	MCL.1	2017-11-23		64.35	1.258	0.0059	15.13	0.0251	18.96	0	0			0.2639	99.993		1.071	0.0405944	0.000105212	0.321248	0.000349368	0.371907	0	0	0	0	0.00172114	1.80693		4.284	0.0405944	0.000210425	0.321248	0.000698736	1.11572	0	0	0	0	0.00344227	5.76592	2.88296		2.97195	0.112646	0.000291957	0.891441	0.000969471	1.03201
99	MCL.1	2017-11-23		64.48	1.3008	0.0121	15.14	0.0199	18.8	0	0			0.2019	99.9547		1.07316	0.0419755	0.000215775	0.321461	0.000276989	0.368768	0	0	0	0	0.00131678	1.80718		4.29266	0.0419755	0.000431549	0.321461	0.000553978	1.10631	0	0	0	0	0.00263355	5.76602	2.88301		2.9779	0.116477	0.000598749	0.892015	0.000768611	1.02329
106	MCL.1	2017-11-23		64.48	1.2354	0	15.1	0.0217	18.8	0.0238	0			0.2397	99.9007		1.07316	0.0398651	0	0.320611	0.000302043	0.368768	0.000298003	0	0	0	0.00156331	1.80457		4.29266	0.0398651	0	0.320611	0.000604087	1.10631	0.00119201	0	0	0	0.00312661	5.76436	2.88218		2.97876	0.110653	0	0.889914	0.000838374	1.02358
159	MCL.1	2017-11-23		64.69	1.2661	0.0038	15.16	0.013	18.89	0.0068	0.0115			0.2781	100.319		1.07666	0.0408558	6.7764e-05	0.321885	0.000180948	0.370534	8.51437e-05	0.000110984	0	0	0.00181375	1.81219		4.30664	0.0408558	0.000135528	0.321885	0.000361895	1.1116	0.000340575	0.000221967	0	0	0.00362749	5.78567	2.89283		2.97745	0.112985	0.000187398	0.89016	0.000500402	1.02469
24	MCL.2	2017-11-23		64.67	1.2426	0.0026	15.18	0.0069	18.85	0	0.0161			0.2726	100.241		1.07633	0.0400975	4.63648e-05	0.32231	9.60414e-05	0.369749	0	0.000155377	0	0	0.00177788	1.81056		4.30531	0.0400975	9.27296e-05	0.32231	0.000192083	1.10925	0	0.000310754	0	0	0.00355575	5.78111	2.89056		2.97888	0.110975	0.000128321	0.892036	0.000265807	1.02333
62	MCL.2	2017-11-23		64.73	1.2467	0.0086	15.22	0	18.84	0.0119	0.0121			0.2663	100.335		1.07733	0.0402298	0.000153361	0.323159	0	0.369553	0.000149001	0.000116774	0	0	0.00173679	1.81242		4.3093	0.0402298	0.000306721	0.323159	0	1.10866	0.000596006	0.000233548	0	0	0.00347358	5.78596	2.89298		2.97914	0.111248	0.00042409	0.893638	0	1.02193
100	MCL.2	2017-11-23		64.54	1.2153	0.0078	15.18	0	18.93	0.0006	0.0239			0.2171	100.115		1.07416	0.0392165	0.000139094	0.32231	0	0.371318	7.51268e-06	0.000230653	0	0	0.00141591	1.8088		4.29665	0.0392165	0.000278189	0.32231	0	1.11396	3.00507e-05	0.000461305	0	0	0.00283182	5.77573	2.88787		2.97566	0.108638	0.000385321	0.892867	0	1.02863
107	MCL.2	2017-11-23		64.52	1.2385	0	15.15	0.0104	18.71	0	0			0.1913	99.8203		1.07383	0.0399651	0	0.321673	0.000144758	0.367003	0	0	0	0	0.00124764	1.80386		4.29532	0.0399651	0	0.321673	0.000289516	1.10101	0	0	0	0	0.00249529	5.76075	2.88038		2.98247	0.111	0	0.89342	0.000402053	1.01932
160	MCL.2	2017-11-23		64.45	1.2914	0.0122	15.13	0.003	18.79	0.0094	0.0141			0.2779	99.978		1.07266	0.0416722	0.000217558	0.321248	4.17571e-05	0.368572	0.000117699	0.000136075	0	0	0.00181244	1.80648		4.29066	0.0416722	0.000435116	0.321248	8.35143e-05	1.10572	0.000470794	0.000272151	0	0	0.00362489	5.76418	2.88209		2.97746	0.115672	0.000603889	0.891709	0.000115908	1.02307
average	H103			43.394	0.32562	19.4013	0.0570067	0.0745867	36.4247	0.00732667	0.0280533			0.0145	99.7271		0.722222	0.0105074	0.345977	0.0012104	0.00103818	0.714482	9.17381e-05	0.000270735	0	0	9.45679e-05	1.79589		2.88889	0.0105074	0.691953	0.0012104	0.00207635	2.14345	0.000366953	0.000541471	0	0	0.000189136	5.73918	2.86959		2.01346	0.0292938	0.964533	0.00337453	0.00289434	1.99186
	H021			67.6415	11.7062	0.00774615	0.0206462	0.00678462	20.0862	0.0041	0.00537692			0.00687692	99.4855		1.12578	0.377746	0.000138134	0.00043837	9.44354e-05	0.393997	5.13366e-05	5.18913e-05	0	0	4.48508e-05	1.89834		4.50313	0.377746	0.000276268	0.00043837	0.000188871	1.18199	0.000205347	0.000103783	0	0	8.97015e-05	6.06417	3.03209		2.97032	0.996662	0.000364759	0.0011565	0.000248911	1.03954
	MCL			64.546	1.25329	0.0053	15.154	0.01	18.818	0.00567	0.00777			0.24	100.04		1.07426	0.0404424	9.45129e-05	0.321758	0.00013919	0.369122	7.09948e-05	7.49862e-05	0	0	0.00156526	1.80753		4.29705	0.0404424	0.000189026	0.321758	0.000278381	1.10736	0.000283979	0.000149972	0	0	0.00313052	5.77065	2.88532		2.97856	0.112133	0.000261973	0.892124	0.000386063	1.02344
2 x standard deviation	H103			0.176151	0.0849617	0.296995	0.0141326	0.0361726	0.356716	0.0161459	0.031133			0.0382656	0.460417		0.00293175	0.00274163	0.00529621	0.000300071	0.000503488	0.0069971	0.000202165	0.000300456	0	0	0.000249565	0.0086145		0.011727	0.00274163	0.0105924	0.000300071	0.00100698	0.0209913	0.00080866	0.000600913	0	0	0.000499131	0.0253464	0.0126732		0.00842651	0.00764959	0.0143523	0.000838659	0.00140301	0.0134089
	H021			0.452674	0.476044	0.0168944	0.0155478	0.0212271	0.23541	0.0112892	0.0193895			0.0191073	0.538422		0.00753402	0.0153615	0.000301271	0.000330119	0.000295461	0.00461764	0.000141354	0.000187123	0	0	0.000124617	0.014952		0.0301361	0.0153615	0.000602541	0.000330119	0.000590922	0.0138529	0.000565414	0.000374246	0	0	0.000249233	0.0279693	0.0139847		0.0150697	0.0401753	0.000796245	0.000870013	0.000779018	0.0109612
	MCL			0.225424	0.0500653	0.00905892	0.0633719	0.0182283	0.195714	0.0146855	0.0167829			0.0691171	0.389866		0.00375181	0.00161556	0.000161544	0.00134555	0.000253721	0.003839	0.000183879	0.000161967	0	0	0.000450776	0.00656187		0.0150073	0.00161556	0.000323089	0.00134555	0.000507442	0.011517	0.000735517	0.000323934	0	0	0.000901552	0.0201096	0.0100548		0.0070705	0.00453395	0.000448122	0.0026523	0.000704046	0.00894662
19	H021.1	2018-07-20		67.51	11.88	0	0.0249	0	20.09	0.019	0			0.0438	99.5677		1.12359	0.383356	0	0.00052869	0	0.394072	0.000237901	0	0	0	0.00028566	1.90207		4.49437	0.383356	0	0.00052869	0	1.18222	0.000951606	0	0	0	0.00057132	6.062	3.031		2.96561	1.01183	0	0.00139542	0	1.04011
75	H021.1	2018-07-20		67.52	11.65	0.0134	0.0294	0.0106	20.04	0	0			0.0408	99.3043		1.12376	0.375934	0.000238957	0.000624237	0.000147542	0.393091	0	0	0	0	0.000266094	1.89406		4.49504	0.375934	0.000477914	0.000624237	0.000295084	1.17927	0	0	0	0	0.000532189	6.05218	3.02609		2.97086	0.993847	0.000631725	0.00165028	0.000390053	1.03921
83	H021.1	2018-07-20		67.74	11.74	0	0.0232	0	20.01	0	0			0	99.5133		1.12742	0.378838	0	0.000492595	0	0.392503	0	0	0	0	0	1.89926		4.50969	0.378838	0	0.000492595	0	1.17751	0	0	0	0	0	6.06653	3.03326		2.97349	0.999156	0	0.00129918	0	1.0352
103	H021.1	2018-07-20		67.64	11.33	0.007	0.0128	0	19.92	0.0206	0			0.0376	98.9681		1.12576	0.365608	0.000124828	0.000271777	0	0.390738	0.000257935	0	0	0	0.000245224	1.883		4.50303	0.365608	0.000249657	0.000271777	0	1.17221	0.00103174	0	0	0	0.000490449	6.04289	3.02145		2.98071	0.968034	0.000330513	0.000719593	0	1.03457
151	H021.1	2018-07-20		67.9	11.01	0.0013	0.0239	0.0277	20.11	0.013	0			0.0552	99.1412		1.13008	0.355282	2.31824e-05	0.000507458	0.000385558	0.394465	0.000162775	0	0	0	0.00036001	1.88127		4.52034	0.355282	4.63648e-05	0.000507458	0.000771115	1.18339	0.000651099	0	0	0	0.00072002	6.06171	3.03085		2.98288	0.937773	6.11904e-05	0.00133945	0.00101769	1.0412
189	H021.1	2018-07-20		67.64	11.56	0	0.0177	0	20.05	0	0			0	99.2678		1.12576	0.37303	0	0.000375816	0	0.393288	0	0	0	0	0	1.89245		4.50303	0.37303	0	0.000375816	0	1.17986	0	0	0	0	0	6.0563	3.02815		2.97411	0.985499	0	0.00099286	0	1.03902
227	H021.1	2018-07-20		67.41	11.67	0.0052	0.0232	0.003	19.96	0	0			0	99.0715		1.12193	0.376579	9.27296e-05	0.000492595	4.17571e-05	0.391522	0	0	0	0	0	1.89066		4.48772	0.376579	0.000185459	0.000492595	8.35143e-05	1.17457	0	0	0	0	0	6.03962	3.01981		2.97218	0.997623	0.000245657	0.00130497	0.000110622	1.03721
20	H021.2	2018-07-20		67.52	11.71	0.012	0.0355	0	20.04	0	0			0.0473	99.3649		1.12376	0.37787	0.000213991	0.000753756	0	0.393091	0	0	0	0	0.000308487	1.896		4.49504	0.37787	0.000427983	0.000753756	0	1.17927	0	0	0	0	0.000616974	6.05398	3.02699		2.96997	0.998668	0.000565556	0.00199209	0	1.0389
76	H021.2	2018-07-20		67.94	11.45	0	0.0197	0.0059	20.04	0.0039	0			0.002	99.4615		1.13075	0.36948	0	0.000418281	8.21224e-05	0.393091	4.88324e-05	0	0	0	1.30438e-05	1.89388		4.523	0.36948	0	0.000418281	0.000164245	1.17927	0.00019533	0	0	0	2.60877e-05	6.07256	3.03628		2.9793	0.973507	0	0.00110209	0.000216376	1.03572
84	H021.2	2018-07-20		67.73	11.82	0.0004	0.0219	0	20.2	0.0022	0			0.0243	99.7988		1.12726	0.38142	7.13305e-06	0.000464993	0	0.39623	2.75465e-05	0	0	0	0.000158483	1.90556		4.50902	0.38142	1.42661e-05	0.000464993	0	1.18869	0.000110186	0	0	0	0.000316965	6.08004	3.04002		2.96644	1.00373	1.87711e-05	0.00122366	0	1.0427
104	H021.2	2018-07-20		67.91	10.9	0.0087	0.0207	0	20.11	0	0			0	98.9495		1.13025	0.351732	0.000155144	0.000439514	0	0.394465	0	0	0	0	0	1.87704		4.521	0.351732	0.000310288	0.000439514	0	1.18339	0	0	0	0	0	6.05688	3.02844		2.9857	0.929144	0.000409832	0.00116103	0	1.04203
152	H021.2	2018-07-20		67.39	11.67	0	0.0198	0	20.18	0.0057	0			0.029	99.2945		1.1216	0.376579	0	0.000420404	0	0.395838	7.13704e-05	0	0	0	0.000189136	1.89469		4.48639	0.376579	0	0.000420404	0	1.18751	0.000285482	0	0	0	0.000378272	6.05156	3.02578		2.96544	0.995655	0	0.00111153	0	1.04657
190	H021.2	2018-07-20		67.53	11.65	0.0116	0.0107	0	19.88	0	0			0.022	99.1043		1.12393	0.375934	0.000206858	0.000227188	0	0.389953	0	0	0	0	0.000143482	1.89039		4.49571	0.375934	0.000413717	0.000227188	0	1.16986	0	0	0	0	0.000286965	6.04243	3.02121		2.97609	0.995451	0.000547749	0.000601582	0	1.03257
228	H021.2	2018-07-20		67.98	10.96	0	0.0092	0.0022	20.19	0.0035	0			0	99.145		1.13142	0.353668	0	0.000195339	3.06219e-05	0.396034	4.3824e-05	0	0	0	0	1.88139		4.52566	0.353668	0	0.000195339	6.12438e-05	1.1881	0.000175296	0	0	0	0	6.06787	3.03393		2.98336	0.932567	0	0.000515079	8.07451e-05	1.04428
21	H021.3	2018-07-20		67.41	11.58	0.0042	0.0347	0.0303	20.05	0.025	0.0043			0	99.1386		1.12193	0.373675	7.4897e-05	0.000736769	0.000421747	0.393288	0.000313028	4.14982e-05	0	0	0	1.89048		4.48772	0.373675	0.000149794	0.000736769	0.000843494	1.17986	0.00125211	8.29964e-05	0	0	0	6.04432	3.02216		2.96987	0.98916	0.000198261	0.00195031	0.00111641	1.04108
77	H021.3	2018-07-20		67.74	11.7	0.0042	0.0009	0.0022	20	0	0			0	99.4473		1.12742	0.377547	7.4897e-05	1.91093e-05	3.06219e-05	0.392307	0	0	0	0	0	1.8974		4.50969	0.377547	0.000149794	1.91093e-05	6.12438e-05	1.17692	0	0	0	0	0	6.06438	3.03219		2.97454	0.996104	0.000197605	5.04171e-05	8.07915e-05	1.03504
85	H021.3	2018-07-20		67.53	11.79	0	0.0149	0.0089	19.94	0.0139	0			0.0191	99.3169		1.12393	0.380451	0	0.000316365	0.00012388	0.39113	0.000174044	0	0	0	0.000124569	1.89625		4.49571	0.380451	0	0.000316365	0.000247759	1.17339	0.000696175	0	0	0	0.000249137	6.05106	3.02553		2.97185	1.00598	0	0.000836522	0.000327558	1.03421
153	H021.3	2018-07-20		67.52	11.74	0	0.0189	0	19.97	0	0			0.0505	99.2994		1.12376	0.378838	0	0.000401295	0	0.391718	0	0	0	0	0.000329357	1.89505		4.49504	0.378838	0	0.000401295	0	1.17516	0	0	0	0	0.000658714	6.05009	3.02505		2.97188	1.00187	0	0.00106126	0	1.03593
191	H021.3	2018-07-20		67.84	11.28	0	0.0179	0.0098	20.18	0	0			0.0079	99.3356		1.12909	0.363994	0	0.000380063	0.000136407	0.395838	0	0	0	0	5.15232e-05	1.88949		4.51634	0.363994	0	0.000380063	0.000272813	1.18751	0	0	0	0	0.000103046	6.06861	3.0343		2.97686	0.959678	0	0.00100204	0.000359639	1.04363
229	H021.3	2018-07-20		67.55	11.45	0	0.0298	0.0076	20.03	0	0			0	99.0675		1.12426	0.36948	0	0.00063273	0.000105785	0.392895	0	0	0	0	0	1.88737		4.49704	0.36948	0	0.00063273	0.00021157	1.17869	0	0	0	0	0	6.04605	3.02302		2.97519	0.977776	0	0.00167443	0.000279944	1.03974
16	H103.1	2018-07-20		43.5	0.3218	19.25	0.0499	0.0769	36.51	0	0.0377			0	99.7464		0.723986	0.0103842	0.343278	0.0010595	0.00107037	0.716156	0	0.000363833	0	0	0	1.7963		2.89595	0.0103842	0.686556	0.0010595	0.00214075	2.14847	0	0.000727666	0	0	0	5.74528	2.87264		2.01623	0.0289188	0.955993	0.00295061	0.00298088	1.99442
80	H103.1	2018-07-20		43.47	0.3055	19.35	0.0531	0.0518	36.54	0	0			0.0293	99.7998		0.723487	0.00985818	0.345061	0.00112745	0.000721007	0.716745	0	0	0	0	0.000191092	1.79719		2.89395	0.00985818	0.690123	0.00112745	0.00144201	2.15023	0	0	0	0	0.000382185	5.74711	2.87356		2.01419	0.0274452	0.960652	0.00313882	0.00200729	1.99542
148	H103.1	2018-07-20		43.43	0.2997	19.19	0.0514	0.1047	36.36	0.0089	0.0396			0	99.4844		0.722821	0.00967102	0.342208	0.00109135	0.00145732	0.713214	0.000111438	0.000382169	0	0	0	1.79096		2.89129	0.00967102	0.684416	0.00109135	0.00291465	2.13964	0.000445752	0.000764339	0	0	0	5.73023	2.86512		2.01827	0.0270035	0.955516	0.00304729	0.00406915	1.99144
186	H103.1	2018-07-20		43.38	0.2796	19.18	0.0562	0.0611	36.47	0.0013	0.0524			0	99.4806		0.721989	0.00902241	0.34203	0.00119327	0.000850454	0.715372	1.62775e-05	0.000505699	0	0	0	1.79098		2.88796	0.00902241	0.684059	0.00119327	0.00170091	2.14611	6.51099e-05	0.0010114	0	0	0	5.73112	2.86556		2.01563	0.0251885	0.954869	0.00333134	0.00237427	1.99716
224	H103.1	2018-07-20		43.23	0.3167	19.21	0.0599	0.059	36.49	0.024	0			0.0055	99.3952		0.719493	0.0102196	0.342565	0.00127183	0.000821224	0.715764	0.000300507	0	0	0	3.58706e-05	1.79047		2.87797	0.0102196	0.685129	0.00127183	0.00164245	2.14729	0.00120203	0	0	0	7.17412e-05	5.7248	2.8624		2.01088	0.0285623	0.95742	0.00355458	0.0022952	2.00046
17	H103.2	2018-07-20		43.33	0.3267	19.26	0.0549	0.0701	36.63	0.0072	0.0051			0	99.6841		0.721157	0.0105423	0.343456	0.00116567	0.000975725	0.71851	9.01521e-05	4.92188e-05	0	0	0	1.79595		2.88463	0.0105423	0.686913	0.00116567	0.00195145	2.15553	0.000360609	9.84375e-05	0	0	0	5.74119	2.87059		2.00978	0.0293801	0.957171	0.00324857	0.00271923	2.0024
73	H103.2	2018-07-20		43.52	0.3129	19.16	0.0655	0.0815	36.47	0	0.0335			0.0532	99.6967		0.724319	0.010097	0.341673	0.00139073	0.0011344	0.715372	0	0.0003233	0	0	0.000346966	1.79466		2.89728	0.010097	0.683346	0.00139073	0.0022688	2.14611	0	0.0006466	0	0	0.000693933	5.74183	2.87092		2.01836	0.0281359	0.952094	0.00387537	0.00316109	1.99343
81	H103.2	2018-07-20		43.24	0.351	19.37	0.0536	0.0815	36.31	0.0086	0.0154			0.0312	99.4614		0.719659	0.0113264	0.345418	0.00113806	0.0011344	0.712233	0.000107682	0.000148621	0	0	0.000203484	1.79137		2.87864	0.0113264	0.690836	0.00113806	0.0022688	2.1367	0.000430727	0.000297243	0	0	0.000406968	5.72204	2.86102		2.01231	0.031671	0.965859	0.00318226	0.00317202	1.99155
101	H103.2	2018-07-20		43.26	0.3412	19.23	0.0698	0.0868	36.32	0.0132	0.0288			0	99.3499		0.719992	0.0110102	0.342921	0.00148203	0.00120817	0.712429	0.000165279	0.000277941	0	0	0	1.78949		2.87997	0.0110102	0.685843	0.00148203	0.00241635	2.13729	0.000661116	0.000555883	0	0	0	5.71922	2.85961		2.01424	0.0308019	0.959351	0.00414611	0.00337996	1.99308
149	H103.2	2018-07-20		43.51	0.3476	19.31	0.0693	0.0709	36.46	0	0.0327			0.0055	99.806		0.724153	0.0112167	0.344348	0.00147142	0.00098686	0.715175	0	0.000315579	0	0	3.58706e-05	1.7977		2.89661	0.0112167	0.688696	0.00147142	0.00197372	2.14553	0	0.000631158	0	0	7.17412e-05	5.7462	2.8731		2.01637	0.0312323	0.95882	0.00409708	0.00274786	1.99137
187	H103.2	2018-07-20		43.33	0.3237	19.19	0.0497	0.0442	36.41	0	0.0283			0.0532	99.4292		0.721157	0.0104455	0.342208	0.00105526	0.000615222	0.714195	0	0.000273116	0	0	0.000346966	1.7903		2.88463	0.0104455	0.684416	0.00105526	0.00123044	2.14258	0	0.000546232	0	0	0.000693933	5.7256	2.8628		2.01525	0.0291895	0.956289	0.00294888	0.00171922	1.99579
225	H103.2	2018-07-20		43.54	0.3056	19.17	0.0478	0.0895	36.54	0.021	0.0233			0.0026	99.7399		0.724652	0.0098614	0.341851	0.00101492	0.00124575	0.716745	0.000262944	0.000224862	0	0	1.6957e-05	1.79588		2.89861	0.0098614	0.683703	0.00101492	0.00249151	2.15023	0.00105177	0.000449724	0	0	3.3914e-05	5.74745	2.87372		2.01732	0.0274526	0.951661	0.00282537	0.00346799	1.99531
18	H103.3	2018-07-20		43.43	0.3608	19.36	0.0606	0.0862	36.39	0.0047	0.0478			0.0409	99.7811		0.722821	0.0116427	0.34524	0.00128669	0.00119982	0.713802	5.88493e-05	0.000461305	0	0	0.000266747	1.79678		2.89129	0.0116427	0.690479	0.00128669	0.00239964	2.14141	0.000235397	0.000922611	0	0	0.000533493	5.74019	2.8701		2.01477	0.0324523	0.962308	0.00358648	0.00334434	1.98963
74	H103.3	2018-07-20		43.47	0.3312	19.21	0.0478	0.0837	36.49	0	0.0146			0	99.6474		0.723487	0.0106875	0.342565	0.00101492	0.00116502	0.715764	0	0.000140901	0	0	0	1.79482		2.89395	0.0106875	0.685129	0.00101492	0.00233005	2.14729	0	0.000281802	0	0	0	5.74068	2.87034		2.01645	0.0297874	0.95477	0.0028287	0.00324707	1.99492
82	H103.3	2018-07-20		43.45	0.2917	19.18	0.046	0.057	36.25	0	0.0768			0.0404	99.392		0.723154	0.00941287	0.34203	0.000976697	0.000793386	0.711056	0	0.000741177	0	0	0.000263486	1.78843		2.89262	0.00941287	0.684059	0.000976697	0.00158677	2.13317	0	0.00148235	0	0	0.000526971	5.72383	2.86192		2.02146	0.0263121	0.956086	0.00273019	0.00221778	1.98764
102	H103.3	2018-07-20		43.34	0.3747	19.08	0.0513	0.0905	36.47	0	0.0429			0.022	99.4715		0.721323	0.0120912	0.340246	0.00108923	0.00125967	0.715372	0	0.000414017	0	0	0.000143482	1.79194		2.88529	0.0120912	0.680493	0.00108923	0.00251935	2.14611	0	0.000828033	0	0	0.000286965	5.72872	2.86436		2.01462	0.0337701	0.95029	0.00304216	0.0035182	1.99799
150	H103.3	2018-07-20		43.61	0.3593	19.19	0.0445	0.0714	36.39	0.0168	0.0361			0.0588	99.777		0.725817	0.0115942	0.342208	0.000944848	0.00099382	0.713802	0.000210355	0.000348392	0	0	0.000383489	1.7963		2.90327	0.0115942	0.684416	0.000944848	0.00198764	2.14141	0.00084142	0.000696783	0	0	0.000766978	5.74592	2.87296		2.0211	0.0322851	0.952907	0.00263101	0.00276737	1.98764
188	H103.3	2018-07-20		43.52	0.3323	18.95	0.0642	0.0633	36.34	0	0.0039			0	99.2738		0.724319	0.010723	0.337928	0.00136313	0.000881076	0.712822	0	3.76379e-05	0	0	0	1.78807		2.89728	0.010723	0.675856	0.00136313	0.00176215	2.13846	0	7.52758e-05	0	0	0	5.72552	2.86276		2.02411	0.0299654	0.944342	0.00380927	0.00246217	1.99198
226	H103.3	2018-07-20		43.29	0.3317	19.09	0.0464	0.0611	36.32	0	0.0467			0	99.186		0.720491	0.0107036	0.340425	0.00098519	0.000850454	0.712429	0	0.00045069	0	0	0	1.78634		2.88197	0.0107036	0.68085	0.00098519	0.00170091	2.13729	0	0.000901379	0	0	0	5.71439	2.8572		2.01734	0.0299696	0.953171	0.00275848	0.00238123	1.99476
22	MCL.1	2018-07-20		64.23	1.198	0.0059	15.21	0.0247	19.08	0.0033	0.0161			0.1815	99.9496		1.069	0.0386583	0.000105212	0.322947	0.0003438	0.374261	4.13197e-05	0.000155377	0	0	0.00118373	1.8067		4.27601	0.0386583	0.000210425	0.322947	0.000687601	1.12278	0.000165279	0.000310754	0	0	0.00236746	5.76414	2.88207		2.96732	0.107307	0.000292047	0.89643	0.000954315	1.03887
78	MCL.1	2018-07-20		64.55	1.2344	0.0213	15.3	0.0293	19.04	0.0212	0			0.2391	100.435		1.07433	0.0398328	0.000379835	0.324858	0.000407828	0.373476	0.000265448	0	0	0	0.00155939	1.81511		4.29732	0.0398328	0.00075967	0.324858	0.000815656	1.12043	0.00106179	0	0	0	0.00311878	5.78819	2.8941		2.96971	0.110108	0.00104996	0.897988	0.00112734	1.03238
86	MCL.1	2018-07-20		64.26	1.2454	0.0052	15.26	0	18.97	0.0284	0			0.2225	99.9916		1.0695	0.0401878	9.27296e-05	0.324009	0	0.372103	0.0003556	0	0	0	0.00145113	1.8077		4.27801	0.0401878	0.000185459	0.324009	0	1.11631	0.0014224	0	0	0	0.00290226	5.76303	2.88151		2.96928	0.111574	0.000257447	0.899552	0	1.03308
105	MCL.1	2018-07-20		64.37	1.2975	0.009	15.15	0.0183	18.97	0.0324	0.0322			0.3013	100.181		1.07133	0.041869	0.000160494	0.321673	0.000254719	0.372103	0.000405685	0.000310754	0	0	0.00196506	1.81008		4.28533	0.041869	0.000320987	0.321673	0.000509437	1.11631	0.00162274	0.000621508	0	0	0.00393011	5.77219	2.88609		2.96964	0.116057	0.000444874	0.891649	0.000706057	1.03144
154	MCL.1	2018-07-20		64.46	1.2829	0.0173	15.18	0.0305	18.83	0	0.0158			0.182	99.9986		1.07283	0.0413979	0.000308504	0.32231	0.000424531	0.369357	0	0.000152482	0	0	0.00118699	1.80797		4.29133	0.0413979	0.000617009	0.32231	0.000849062	1.10807	0	0.000304963	0	0	0.00237398	5.76725	2.88362		2.97634	0.11485	0.000855879	0.89418	0.00117777	1.0247
192	MCL.1	2018-07-20		64.4	1.2224	0.0301	15.29	0.0263	18.67	0	0.0175			0.2614	99.9177		1.07183	0.0394456	0.000536762	0.324646	0.000366071	0.366218	0	0.000168888	0	0	0.00170483	1.80492		4.28733	0.0394456	0.00107352	0.324646	0.000732142	1.09866	0	0.000337776	0	0	0.00340966	5.75563	2.87782		2.97957	0.109654	0.00149214	0.902478	0.00101764	1.01805
230	MCL.1	2018-07-20		64.07	1.1893	0.0091	15.12	0.0025	18.74	0.0071	0			0.1967	99.3348		1.06634	0.0383775	0.000162277	0.321036	3.47976e-05	0.367592	8.89e-05	0	0	0	0.00128286	1.79491		4.26536	0.0383775	0.000324554	0.321036	6.95952e-05	1.10277	0.0003556	0	0	0	0.00256572	5.73087	2.86543		2.97712	0.107146	0.000453061	0.896301	9.71514e-05	1.02628
23	MCL.2	2018-07-20		64.1	1.282	0.016	15.22	0	18.85	0.0071	0.028			0.2991	99.8023		1.06684	0.0413689	0.000285322	0.323159	0	0.369749	8.89e-05	0.000270221	0	0	0.00195071	1.80371		4.26736	0.0413689	0.000570644	0.323159	0	1.10925	0.0003556	0.000540441	0	0	0.00390141	5.7465	2.87325		2.9704	0.115183	0.000794423	0.899773	0	1.02949
79	MCL.2	2018-07-20		64.38	1.2556	0.0188	15.22	0.003	18.8	0.003	0			0.2554	99.9359		1.0715	0.0405169	0.000335253	0.323159	4.17571e-05	0.368768	3.75634e-05	0	0	0	0.0016657	1.80602		4.286	0.0405169	0.000670507	0.323159	8.35143e-05	1.10631	0.000150254	0	0	0	0.0033314	5.76022	2.88011		2.97628	0.112543	0.000931224	0.897631	0.000115988	1.02432
87	MCL.2	2018-07-20		64.36	1.1931	0.0103	15.37	0	18.73	0.0037	0			0.2379	99.9051		1.07117	0.0385001	0.000183676	0.326344	0	0.367395	4.63282e-05	0	0	0	0.00155157	1.80519		4.28467	0.0385001	0.000367352	0.326344	0	1.10219	0.000185313	0	0	0	0.00310313	5.75535	2.87768		2.97787	0.107031	0.000510623	0.907244	0	1.02137
106	MCL.2	2018-07-20		64.5	1.23	0.0158	15.33	0.0132	18.86	0.0103	0			0.2486	100.208		1.0735	0.0396909	0.000281755	0.325495	0.000183731	0.369945	0.000128968	0	0	0	0.00162135	1.81084		4.29399	0.0396909	0.000563511	0.325495	0.000367463	1.10984	0.000515871	0	0	0	0.0032427	5.7737	2.88685		2.97486	0.109991	0.000780797	0.902007	0.000509154	1.02519
155	MCL.2	2018-07-20		64.6	1.2963	0.0153	15.22	0	18.79	0.0079	0.0143			0.254	100.198		1.07516	0.0418303	0.000272839	0.323159	0	0.368572	9.89169e-05	0.000138006	0	0	0.00165657	1.81089		4.30065	0.0418303	0.000545678	0.323159	0	1.10572	0.000395668	0.000276011	0	0	0.00331314	5.77588	2.88794		2.97835	0.115876	0.000755802	0.895197	0	1.021
193	MCL.2	2018-07-20		64.25	1.2219	0	15.25	0.0123	18.67	0.0267	0			0.223	99.654		1.06934	0.0394295	0	0.323796	0.000171204	0.366218	0.000334314	0	0	0	0.00145439	1.80074		4.27735	0.0394295	0	0.323796	0.000342409	1.09866	0.00133726	0	0	0	0.00290878	5.74381	2.87191		2.97875	0.109835	0	0.901969	0.000476908	1.02014
231	MCL.2	2018-07-20		64.04	1.1663	0.0036	15.11	0.0055	18.56	0.0189	0			0.2042	99.1086		1.06584	0.0376353	6.41974e-05	0.320824	7.65548e-05	0.364061	0.000236649	0	0	0	0.00133178	1.79007		4.26336	0.0376353	0.000128395	0.320824	0.00015311	1.09218	0.000946597	0	0	0	0.00266355	5.7179	2.85895		2.98247	0.105312	0.000179639	0.897739	0.000214218	1.01873
232	MCL.3	2018-07-20		64.31	1.2766	0.0063	15.21	0.0102	18.94	0	0			0.2161	99.9693		1.07033	0.0411946	0.000112346	0.322947	0.000141974	0.371515	0	0	0	0	0.00140939	1.80765		4.28134	0.0411946	0.000224691	0.322947	0.000283949	1.11454	0	0	0	0	0.00281878	5.76335	2.88168		2.97142	0.114363	0.000311889	0.896553	0.000394144	1.03138
average	H103			43.4132	0.327037	19.2068	0.0548368	0.0732211	36.4295	0.00556316	0.0297684			0.0180316	99.558		0.722541	0.0105532	0.342508	0.00116433	0.00101917	0.714577	6.9657e-05	0.000287287	0	0	0.000117601	1.79284		2.89016	0.0105532	0.685017	0.00116433	0.00203833	2.14373	0.000278628	0.000574575	0	0	0.000235201	5.73376	2.86688		2.01625	0.0294486	0.955767	0.00324908	0.00284381	1.99402
	H021			67.6475	11.527	0.0034	0.020485	0.00541	20.0495	0.00534	0.000215			0.018975	99.2779		1.12588	0.371965	6.06309e-05	0.000434949	7.5302e-05	0.393278	6.68628e-05	2.07491e-06	0	0	0.000123753	1.89189		4.50353	0.371965	0.000121262	0.000434949	0.000150604	1.17983	0.000267451	4.14982e-06	0	0	0.000247507	6.05655	3.02828		2.97432	0.982652	0.000160343	0.00114919	0.000198991	1.03895
	MCL			64.3253	1.23945	0.0122667	15.2293	0.01172	18.8333	0.0113333	0.00826			0.234853	99.9059		1.07059	0.0399957	0.000218747	0.323358	0.000163131	0.369422	0.000141906	7.97151e-05	0	0	0.0015317	1.8055		4.28236	0.0399957	0.000437494	0.323358	0.000326262	1.10827	0.000567625	0.00015943	0	0	0.00306339	5.75853	2.87927		2.97463	0.111122	0.00060732	0.898446	0.000452712	1.02643
2 x standard deviation	H103			0.217841	0.0486277	0.19895	0.0154235	0.0302443	0.189789	0.0153159	0.0391006			0.0426206	0.381341		0.00362561	0.00156917	0.0035478	0.000327479	0.000420972	0.00372278	0.000191773	0.00037735	0	0	0.000277968	0.00689713		0.0145025	0.00156917	0.00709561	0.000327479	0.000841944	0.0111683	0.000767091	0.0007547	0	0	0.000555937	0.02099	0.010495		0.00686891	0.00438111	0.00921615	0.000914366	0.00117354	0.00755995
	H021			0.36709	0.566113	0.00911899	0.0164722	0.017314	0.179942	0.0159188	0.00187433			0.0399428	0.415615		0.00610961	0.0182679	0.000162616	0.000349747	0.000240995	0.00352962	0.000199322	1.80886e-05	0	0	0.000260504	0.0140885		0.0244384	0.0182679	0.000325231	0.000349747	0.00048199	0.0105889	0.000797288	3.61773e-05	0	0	0.000521007	0.0216954	0.0108477		0.011362	0.0487568	0.000430061	0.00092494	0.000637081	0.00745399
	MCL			0.32781	0.0807009	0.0153144	0.142261	0.0221516	0.284597	0.0216154	0.0220122			0.0710544	0.651337		0.00545587	0.00260414	0.000273096	0.00302057	0.000308329	0.00558247	0.000270649	0.000212434	0	0	0.000463411	0.0122701		0.0218235	0.00260414	0.000546193	0.00302057	0.000616659	0.0167474	0.0010826	0.000424868	0	0	0.000926822	0.0348234	0.0174117		0.00891862	0.00687098	0.000757724	0.00748866	0.000854703	0.0118505
[truncated: 43 more columns]

## Sheet: (c) - 3 error data
				ErrorCalc recalculated apfu												ErrorCalc absolute 2s uncertainty on apfu
No.	Analysis name			Si	Na	Ca	K	Fe	Al	Ti	Sr	Ba	Ca/(Ca+Na+K)	Al/(Ca+Na+K)		Si	Na	Ca	K	Fe	Al	Ti	Sr	Ba	Ca/(Ca+Na+K)	Al/(Ca+Na+K)
109	H103.1			2.00005	0.0296737	0.966455	0.00413888	0.00271351	2.00921	0	0	0	0.966198	2.00875		0.00858422	0.00130771	0.00409079	3.71034e-05	1.14857e-05	0.0131864	0	0	0	0.00125886	0.0201945
110	H103.2			1.99094	0.0269387	0.973042	0.00295851	0.0031027	2.0173	0	0.00107485	0	0.970197	2.01166		0.00764813	0.00310778	0.0100362	0.000687505	0.00133181	0.0111361	0	4.17583e-06	0	0.00309167	0.0277059
111	H103.3			1.99495	0.0313396	0.975623	0.00294781	0.00270129	2.0085	0	0.00188445	0	0.966061	1.98907		0.00778839	0.00400917	0.0101617	0.00100109	0.000980673	0.0111728	0	0.00179764	0	0.00396073	0.0278913
112	H021.1			2.96336	1.01629	0	0	0	1.04343	0	0	0	0	1.03983		0.0221675	0.10885	0	0	0	0.0106485	0	0	0	0	0.124456
113	H021.2			2.96505	0.995379	0	0	0	1.04815	0	0	0	0	1.0532		0.00700057	0.0126063	0	0	0	0.00903523	0	0	0	0	0.0173074
114	H021.3			2.95733	1.01374	0	0	0	1.05232	0	0	0	0	1.03827		0.00708494	0.0138311	0	0	0	0.00895427	0	0	0	0	0.0177804
29	LIP281.1			2.37743	0.358897	0.604579	0.0255858	0.0186899	1.61698	0	0.00291134	0.0012503	0.611341	1.63522		0.00753892	0.0122961	0.00708724	0.0017821	0.00149541	0.00997126	0	0.000813156	4.49782e-06	0.00832324	0.0274872
30	LIP281.2			2.40146	0.382361	0.572481	0.0358519	0.0185855	1.59192	0.00204585	0.00369229	0.00123345	0.577882	1.60711		0.0074422	0.00862901	0.00720194	0.00198616	0.00156312	0.00996571	7.33632e-06	0.00159588	0.00104755	0.00608842	0.0230744
31	LIP281.3			2.43607	0.412226	0.535719	0.0394794	0.017522	1.561	0.00137245	0.00344948	0.001066	0.542567	1.58112		0.00736351	0.00903473	0.00677094	0.00174703	0.0014999	0.00979423	0.000633669	0.00118316	0.000909083	0.00599061	0.0228353
32	LIP281.4			2.32199	0.317151	0.649783	0.0250729	0.0198808	1.67208	0.00138636	0.00290098	0.00143705	0.655021	1.68579		0.00822686	0.00657294	0.00864587	0.00105833	0.00174799	0.0112531	0.000960901	0.00101204	0.00142455	0.00544131	0.0242331
33	LIP281.5			2.24259	0.252756	0.728774	0.0134292	0.0194947	1.75183	0.00139715	0.00290423	0	0.732473	1.76095		0.0076484	0.00623343	0.00895804	0.000771276	0.00155683	0.01047	0.00112147	0.00119064	0	0.00528205	0.0246673
34	LIP281.6			2.4802	0.4548	0.506117	0.042381	0.0171433	1.50743	0.00171722	0.00317515	0	0.50452	1.5028		0.00740456	0.0124215	0.00596308	0.0038841	0.00140173	0.00956703	0.00133536	0.00134986	0	0.00731304	0.0249093
35	LIP281.7			2.41923	0.394424	0.561881	0.0401209	0.0183106	1.57229	0.00137419	0.00289899	0	0.563908	1.57815		0.00793628	0.00776452	0.00740061	0.00163517	0.00160522	0.0108192	0.000784951	0.00110059	0	0.00560996	0.0227017
36	LIP281.8			2.4588	0.427275	0.521187	0.0423121	0.0186252	1.5339	0.00202126	0.00290303	0	0.526063	1.54843		0.00800311	0.00931145	0.00710267	0.00178062	0.00159532	0.0106894	0.00168199	0.0012227	0	0.00611834	0.0234454
37	LIP281.9			2.46875	0.432019	0.509777	0.0440342	0.016702	1.52741	0.00102317	0.00340611	0.00142298	0.517125	1.54959		0.00792037	0.00895838	0.0068965	0.00174423	0.00140467	0.010654	0.000475702	0.00137457	5.29981e-06	0.00595556	0.0229119
38	LIP281.10			2.41155	0.38989	0.570517	0.0330156	0.0170598	1.57989	0.0020411	0.00395473	0	0.574307	1.59058		0.00813723	0.00809478	0.00771197	0.00130466	0.00157704	0.010813	0.00187759	0.00141927	0	0.00585568	0.023238
39	LIP281.11			2.36949	0.354643	0.61485	0.0284544	0.0182458	1.62125	0	0.00450204	0	0.61613	1.6248		0.00740171	0.00772475	0.00769261	0.00137338	0.0015958	0.00987848	0	0.00143787	0	0.00580113	0.0223633
40	LIP281.12			2.27721	0.276084	0.698769	0.0151902	0.0207059	1.71635	0.00137824	0.00318249	0	0.705801	1.73384		0.00756114	0.0062911	0.00872217	0.000793132	0.00175798	0.010258	4.99315e-06	0.000866197	0	0.00530857	0.0238885
41	LIP281.13			2.23435	0.245677	0.74262	0.012877	0.017288	1.75624	0.00173256	0.00428728	0	0.741761	1.75441		0.0076819	0.00639402	0.00858724	0.00105114	0.00133166	0.0104866	0.00131896	0.00161468	0	0.0053337	0.0241545
42	LIP281.14			2.22388	0.246438	0.742298	0.0140169	0.0168487	1.77402	0	0.00184737	0	0.740279	1.76939		0.00753173	0.00709814	0.00844807	0.00134348	0.0015096	0.0103669	0	0.000527658	0	0.00582726	0.024711
43	LIP281.15			2.44187	0.40721	0.54744	0.0380975	0.0155094	1.55132	0	0.00367741	0	0.551497	1.56295		0.00739074	0.0113035	0.00637123	0.00333644	0.00138961	0.00975399	0	0.00221193	0	0.00729282	0.0247165
44	LIP281.16			2.4095	0.407518	0.558731	0.0341863	0.0163062	1.58436	0.00204937	0.00341307	0.00106746	0.558505	1.58391		0.00795954	0.00853526	0.00752566	0.00148212	0.00148919	0.010889	7.71732e-06	0.00114078	4.01974e-06	0.00590787	0.0236702
45	LIP281.17			2.41043	0.399998	0.568494	0.0336236	0.0155782	1.58357	0	0.00289449	0	0.567309	1.58046		0.00747556	0.00833148	0.00761421	0.00155707	0.0014499	0.00994988	0	0.000965289	0	0.00595534	0.0224031
46	LIP281.18			2.39875	0.379801	0.580435	0.0332581	0.0198924	1.59394	0.00103255	0.00265758	0	0.584255	1.6046		0.00736808	0.0082699	0.00728663	0.00157392	0.00189824	0.00986662	3.69831e-06	0.00105889	0	0.00591849	0.0224136
47	LIP281.19			2.38034	0.378493	0.592451	0.0266901	0.0186921	1.61193	0.00171959	0.00424863	0	0.593874	1.61598		0.00743078	0.00826266	0.00745416	0.00125983	0.00148356	0.00997039	0.00155096	0.00194403	0	0.00593122	0.0227315
48	LIP281.20			2.25997	0.260992	0.71775	0.014599	0.0195382	1.73227	0.00103107	0.0045064	0	0.722564	1.74411		0.00766236	0.00577481	0.00880723	0.000800464	0.00161355	0.0103893	0.000619964	0.00132031	0	0.00500994	0.023716
49	AV1a.1			2.50881	0.522916	0.45569	0.0109358	0.00715587	1.49951	0.00102546	0.00130295	0	0.460579	1.51571		0.00740736	0.013722	0.00541747	0.000917731	0.000586896	0.00966358	0.00105214	0.000345763	0	0.00721557	0.0261841
50	AV1a.2			2.52385	0.532168	0.452913	0.0109161	0.00565179	1.48076	0	0.0010515	0	0.454756	1.48695		0.00773259	0.0100308	0.00660742	0.00113034	0.000999875	0.0103161	0	0.000858833	0	0.00599043	0.0225593
51	AV1a.3			2.42966	0.451273	0.537995	0.00920675	0.00754969	1.57556	0	0.00154912	0	0.538827	1.5782		0.00806611	0.00842262	0.0077714	0.000945204	0.00165017	0.0110025	0	0.00152895	0	0.00591138	0.0236546
52	AV1a.4			2.45425	0.477351	0.515527	0.00972913	0.00675524	1.54943	0	0.00153615	0	0.514209	1.54563		0.00727299	0.00947992	0.00697423	0.00116365	0.00113946	0.00964853	0	0.00108993	0	0.00609368	0.0223401
53	AV1a.5			2.45824	0.473159	0.515642	0.00981288	0.00867104	1.54445	0	0.00105059	0	0.516379	1.54682		0.00734164	0.00933775	0.00704613	0.00110109	0.00167674	0.00963002	0	0.000698301	0	0.00609172	0.0221128
54	AV1a.6			2.46891	0.479821	0.502197	0.0115235	0.00679948	1.53595	0.00101926	0.00154975	0	0.505486	1.54618		0.00780575	0.0095155	0.00677507	0.00133166	0.00102684	0.010567	3.81776e-06	0.00150047	0	0.00602766	0.0232844
55	AV1a.7			2.53636	0.551042	0.428702	0.0131851	0.00563195	1.47267	0	0.00182359	0	0.431787	1.48341		0.00775331	0.0107636	0.00587594	0.00131891	0.00105557	0.0103364	0	0.00120169	0	0.0059218	0.0228379
56	AV1a.8			2.48807	0.498341	0.484098	0.009175	0.00788376	1.51805	0	0.00103505	0	0.488204	1.53111		0.00795284	0.00875788	0.00705248	0.000832389	0.00168263	0.0107174	0	0.000583678	0	0.00575131	0.0225392
57	AV1a.9			2.48464	0.492925	0.494177	0.0103307	0.00679028	1.51751	0	0.00186126	0	0.495469	1.52165		0.00784177	0.00927189	0.00672863	0.0012049	0.00110143	0.0106166	0	0.00186063	0	0.00585433	0.022605
58	AV1a.10			2.4889	0.482231	0.490901	0.0149234	0.0101873	1.51433	0	0.00104203	0	0.496856	1.53286		0.0078119	0.00910224	0.00671532	0.00167038	0.00192326	0.0104856	0	0.000669673	0	0.00586995	0.0225935
59	H103.1			1.9852	0.0269197	0.977141	0.00412865	0.00271264	2.02209	0	0.00108622	0	0.969199	2.00606		0.0085733	0.000544266	0.0126501	0.000345643	0.000361107	0.0124819	0	0.00117609	0	0.000737313	0.032775
60	H103.2			1.99146	0.0280475	0.967661	0.00356447	0.00272714	2.02059	0	0	0	0.968374	2.02234		0.00769059	0.00354681	0.00991049	0.000923788	0.0013069	0.0111111	0	0	0	0.00357099	0.0277769
61	H103.3			2.00073	0.0303872	0.964891	0.00292228	0.00307734	2.00928	0	0	0	0.966641	2.01317		0.00834474	0.0038148	0.00998062	0.000866875	0.00134943	0.0116802	0	0	0	0.00381703	0.0278509
62	H103.4			1.99743	0.0287482	0.96729	0.00296111	0.00232893	2.01312	0	0	0	0.968266	2.0154		0.00786675	0.00326714	0.00993372	0.00106967	0.000876264	0.0113368	0	0	0	0.00334873	0.0277519
63	H103.5			1.99338	0.0296875	0.970573	0.00411245	0.00347636	2.01485	0	0	0	0.966357	2.00635		0.00770525	0.00357515	0.0100071	0.00146245	0.00176574	0.0111026	0	0	0	0.00373884	0.0276975
64	H021.1			2.96607	0.982266	0	0	0	1.05116	0	0	0	0	1.08481		0.0222419	0.10926	0	0	0	0.0107008	0	0	0	0	0.133983
65	H021.2			2.95474	1.00166	0	0.00168128	0	1.05923	0	0	0	0	1.05593		0.00714645	0.013876	0	6.17172e-06	0	0.00912302	0	0	0	0	0.0184392
66	H021.3			2.94609	1.0149	0	0.0011309	0	1.06654	0	0	0	0	1.04992		0.00705384	0.0138687	0	0.000671769	0	0.00904755	0	0	0	0	0.018185
70	AV1a.11			2.24888	0.272514	0.719915	0.00405919	0.00874437	1.75382	0.00135972	0.00184523	0	0.722549	1.7603		0.00852694	0.0118127	0.00292692	3.63594e-05	3.55515e-05	0.0124197	0.00132989	7.50205e-06	0	0.00868141	0.0274959
71	AV1a.12			2.40138	0.416338	0.5643	0.00631578	0.0071268	1.60831	0.00100972	0	0	0.571813	1.62987		0.00738983	0.0110916	0.00653351	0.00145799	0.00112911	0.00992217	0.000748784	0	0	0.00720279	0.0255099
72	AV1a.13			2.5569	0.568359	0.41269	0.0142016	0.00673556	1.44913	0	0.00181161	0	0.414702	1.45631		0.00720614	0.0116522	0.00530148	0.00225575	0.00119709	0.009372	0	6.36177e-06	0	0.00594873	0.0226193
73	AV1a.14			2.47167	0.484377	0.492551	0.0115101	0.00718181	1.53511	0.00101817	0.00285963	0.00141423	0.498324	1.55329		0.00788117	0.00863097	0.00725025	0.000967463	0.00135377	0.0106411	3.79459e-06	0.00180065	5.27067e-06	0.00583594	0.0227803
74	AV1a.15			2.26551	0.298546	0.698715	0.00520464	0.00720569	1.74008	0	0.00105272	0	0.696995	1.73605		0.0082617	0.00601134	0.00928743	0.000536404	0.00129029	0.0114724	0	0.000401449	0	0.00513385	0.025254
75	AV1a.16			2.57565	0.576749	0.403894	0.0154484	0.00636047	1.42753	0	0.00105043	0	0.405549	1.43348		0.00724318	0.0139833	0.00479987	0.00306905	0.00114978	0.00926366	0	0.00125419	0	0.00668398	0.0248411
76	AV1a.17			2.48459	0.486734	0.490142	0.010853	0.00563652	1.52295	0	0.00181567	0	0.496241	1.54211		0.00787919	0.00859122	0.00749138	0.000875222	0.00113857	0.0106018	0	0.00195657	0	0.00590904	0.0228592
77	AV1a.18			2.5086	0.525073	0.45309	0.0114363	0.00599563	1.50259	0	0.0015716	0	0.457878	1.51862		0.00783515	0.00984367	0.00617777	0.00124731	0.00133706	0.0106188	0	0.000918404	0	0.0058111	0.0229026
78	AV1a.19			2.52404	0.53729	0.448936	0.0108385	0.00599635	1.48021	0	0.00155861	0.00105259	0.45028	1.48481		0.00783996	0.010015	0.0065768	0.00108783	0.00118785	0.0104805	0	0.00108898	3.88403e-06	0.00592129	0.022719
79	AV1a.20			2.51836	0.521344	0.450681	0.0108988	0.00635717	1.49255	0	0.00130009	0	0.458528	1.51871		0.00779393	0.00936806	0.00662843	0.00113233	0.00133735	0.0104133	0	0.000965922	0	0.00580241	0.0226382
80	ACCWT.1			2.78213	0.675283	0.208569	0.0961877	0.0108259	1.21549	0	0.00177949	0.00559803	0.212866	1.24061		0.00735767	0.0125011	0.00315111	0.0102351	0.00209415	0.00925742	0	0.00151389	2.05013e-05	0.0043817	0.0238855
81	ACCWT.2			2.78506	0.676862	0.197335	0.101175	0.0104708	1.21717	0.00101156	0	0.00528076	0.202328	1.24811		0.0076517	0.0105743	0.0043223	0.00255523	0.00128339	0.010049	3.75682e-06	0	0.00116517	0.00425199	0.0195613
82	ACCWT.3			2.75022	0.671882	0.22867	0.0843523	0.0130951	1.24939	0	0	0.0055906	0.232184	1.26874		0.00781318	0.0105349	0.0049872	0.0020273	0.0016615	0.0102518	0	0	0.00127796	0.00472558	0.0197976
83	ACCWT.4			2.78234	0.684019	0.18993	0.100099	0.010447	1.22253	0.00201105	0	0.0050623	0.195006	1.25532		0.00708012	0.0113645	0.00396542	0.00263363	0.00110581	0.00918738	7.15535e-06	0	0.00109753	0.00410963	0.019726
84	ACCWT.5			2.76765	0.674395	0.212676	0.0898589	0.0111618	1.23491	0.00100264	0	0.00436525	0.217707	1.26428		0.00722833	0.0106413	0.00481749	0.00214364	0.00142272	0.0092381	0.000479993	0	0.00101002	0.00460484	0.0193109
85	ACCWT.6			2.75825	0.678921	0.219092	0.0863811	0.0104254	1.24179	0.00101669	0.00206712	0.00454359	0.222577	1.26168		0.00730235	0.010754	0.0045419	0.00216211	0.00127636	0.00941587	0.00100899	7.4095e-06	0.00120528	0.00441754	0.0192877
86	ACCWT.7			2.773	0.685334	0.209539	0.0879226	0.0108365	1.22806	0	0	0.00489738	0.21322	1.24975		0.00710548	0.0107506	0.00435355	0.00227912	0.00138663	0.00914147	0	0	0.00131808	0.00431978	0.0188498
87	ACCWT.8			2.79496	0.684814	0.187105	0.105435	0.0108343	1.20726	0	0	0.00612557	0.191451	1.23543		0.00698105	0.0105834	0.00405936	0.00277863	0.00132344	0.00906525	0	0	0.00141519	0.00403078	0.0186858
88	ACCWT.9			2.7741	0.688196	0.209355	0.0886306	0.0101227	1.22476	0.00101152	0	0.00473743	0.212296	1.24213		0.00766779	0.0106228	0.00477395	0.00204909	0.00122705	0.0100995	3.72265e-06	0	0.000960053	0.00451014	0.0195865
89	ACCWT.10			2.75981	0.668106	0.221279	0.0857916	0.0116359	1.24098	0.00133552	0.0012991	0.00507747	0.226922	1.27277		0.00778555	0.0105671	0.00476816	0.00223023	0.00151082	0.0101744	0.00151426	4.85528e-06	0.00127673	0.00459215	0.0200875
90	LSHR.1			2.85336	0.620029	0.114204	0.235751	0.0109141	1.14715	0.00237387	0	0.0147938	0.117751	1.18285		0.00708897	0.010366	0.00241907	0.00612267	0.00129898	0.0088121	0.00161581	0	0.00358064	0.00264592	0.0186496
91	LSHR.2			2.87267	0.594044	0.0953899	0.27094	0.0101625	1.1317	0.00204303	0	0.0149738	0.0993303	1.17857		0.00727923	0.00983562	0.00287054	0.00412227	0.00127917	0.00951966	0.000828726	0	0.00159606	0.00292422	0.0180243
92	LSHR.3			2.76399	0.688637	0.214175	0.0913113	0.0135409	1.23193	0.00135999	0	0.00371175	0.215439	1.23948		0.00792004	0.0121551	0.00686262	0.00130837	0.00181903	0.0101454	0.000659061	0	0.000391916	0.00615445	0.0217799
93	LSHR.4			2.77399	0.687558	0.208037	0.0964049	0.0127351	1.22157	0.00101877	0	0.00487407	0.209725	1.23163		0.00759374	0.0107831	0.00461853	0.00242623	0.00132658	0.0099891	0.000681722	0	0.0015447	0.00442239	0.0194951
94	LSHR.5			2.84265	0.631616	0.123401	0.233054	0.0116619	1.15545	0.00201626	0	0.0100788	0.124901	1.16959		0.00753506	0.00983587	0.00270326	0.00583665	0.00130248	0.00977519	0.00171397	0	0.00238305	0.00280549	0.0184376
95	LSHR.6			2.9034	0.477399	0.0437933	0.442632	0.0106314	1.09644	0.00306787	0.00105356	0.0269027	0.0454407	1.13774		0.00725478	0.00812051	0.00127053	0.0065937	0.00125657	0.00933147	0.00150663	3.84636e-06	0.00364523	0.00135352	0.0169041
96	LSHR.7			2.93086	0.457223	0.0298506	0.47866	0.00993974	1.06677	0.0023917	0	0.0256062	0.0309111	1.10477		0.00704406	0.00917429	0.00156409	0.00539793	0.00129017	0.00921256	0.000842986	0	0.00183091	0.00160948	0.016698
97	LSHR.8			2.74753	0.675856	0.233139	0.0819403	0.0131446	1.24937	0.00134873	0	0.00299989	0.235148	1.26133		0.00939985	0.0132763	0.0151471	0.000970181	0.00178354	0.010574	0.000621788	0	0.00022816	0.012462	0.0292577
98	LSHR.9			2.76301	0.686974	0.209853	0.0937173	0.0108676	1.23709	0.00135946	0.00103906	0.00351129	0.211873	1.24912		0.00720807	0.0115595	0.00431874	0.00255101	0.00114524	0.0092501	0.00102995	3.79377e-06	0.00131343	0.00433929	0.0196989
99	LSHR.10			2.6911	0.637873	0.277213	0.0609302	0.011686	1.31632	0.00100319	0	0.00301104	0.28403	1.34888		0.00757377	0.0100034	0.0059915	0.00152428	0.00148155	0.00977337	0.000801522	0	0.000994065	0.00540322	0.0204589
100	H103.1			1.98822	0.0278614	0.969606	0.00295796	0.00271722	2.0225	0.00103822	0	0	0.969185	2.0223		0.00913571	0.000485629	0.016602	9.65822e-05	0.000323989	0.0128002	0.00109554	0	0	0.000731782	0.0413364
101	H103.2			1.99052	0.0260656	0.97473	0.00413939	0.00349735	2.01636	0	0.00107691	0	0.969951	2.00673		0.0077137	0.00316512	0.0100669	0.00132644	0.00163035	0.0111119	0	4.15928e-06	0	0.00332496	0.0276223
102	H103.3			1.98477	0.0278025	0.972759	0.00235708	0.00347125	2.02538	0	0.00108423	0	0.969938	2.01976		0.00770806	0.00367165	0.00992864	0.000574735	0.00121963	0.0112182	0	0.00110826	0	0.00360899	0.0278177
103	H021.1			2.9674	0.99641	0	0	0	1.04466	0	0	0	0	1.06461		0.0238083	0.117042	0	0	0	0.010927	0	0	0	0	0.14019
104	H021.2			2.95882	1.0211	0.000939925	0	0	1.04725	0	0	0	0.000919825	1.02488		0.0070737	0.0138723	3.43884e-06	0	0	0.00904994	0	0	0	1.28885e-05	0.0177296
105	H021.3			2.97167	0.992924	0	0.00168124	0	1.03957	0	0	0	0	1.04539		0.00696815	0.0125806	0	6.11522e-06	0	0.00894505	0	0	0	0	0.0170815
117	H103.2			2.00944	0.0287001	0.964095	0.00354064	0.00268914	1.99695	0	0.00134056	0.00144951	0.96765	2.00457		0.00769222	0.0033744	0.00997483	0.00130764	0.00128021	0.0110397	0	5.15383e-06	5.57269e-06	0.00354281	0.0276758
118	H103.3			1.99803	0.0268487	0.971755	0.0029506	0.00271045	2.00972	0	0	0	0.970254	2.00687		0.00773618	0.0031774	0.0100529	0.000903522	0.00117103	0.0111906	0	0	0	0.00322785	0.0277335
119	H021.1			2.97748	0.946155	0	0.00111896	0	1.04703	0	0	0.00085742	0	1.12267		0.0228012	0.112414	0	0.000357765	0	0.010878	0	0	7.04332e-06	0	0.148855
120	H021.2			2.96504	0.994961	0	0	0	1.04829	0	0	0	0	1.05381		0.00702001	0.0135441	0	0	0	0.00893632	0	0	0	0	0.0180775
121	H021.3			2.96394	1.01381	0	0.00111475	0	1.04311	0	0	0	0	1.02798		0.00699865	0.0136448	0	4.04547e-06	0	0.00892659	0	0	0	0	0.017571
124	SR55.1			2.59249	0.548606	0.386987	0.0416307	0.00672902	1.41556	0	0.00285117	0	0.396232	1.44941		0.00875091	0.0233061	0.00154879	0.000371793	2.69307e-05	0.0112537	0	1.14109e-05	0	0.00977432	0.0384403
125	SR55.2			2.55058	0.523924	0.431247	0.0331904	0.00823114	1.45179	0	0.00311786	0	0.436339	1.46912		0.00778938	0.00939196	0.00677163	0.00137172	0.00154898	0.010316	0	0.00128934	0	0.00579128	0.0220504
126	SR55.3			2.61048	0.562451	0.368255	0.0426869	0.00784646	1.39801	0	0.00334442	0	0.378348	1.43647		0.0075302	0.0105472	0.00542986	0.00203338	0.00124678	0.0100762	0	0.00128149	0	0.00551604	0.0224056
127	SR55.4			2.52104	0.497809	0.457559	0.0303901	0.00788695	1.48403	0	0.002339	0	0.464181	1.5057		0.00777273	0.00894433	0.00709435	0.00120788	0.00129774	0.0104134	0	0.000861435	0	0.00586282	0.0224259
128	SR55.5			2.58426	0.565813	0.390585	0.040653	0.00865741	1.41811	0	0.00182978	0	0.391765	1.42254		0.00768035	0.0105481	0.00576477	0.00204055	0.00142976	0.0102162	0	0.000935972	0	0.00560254	0.0218204
129	SR55.6			2.55874	0.538387	0.410703	0.0353779	0.00974395	1.44771	0	0.00362089	0	0.417198	1.47078		0.00779887	0.00953303	0.00648517	0.00143376	0.00141831	0.0103395	0	0.00229749	0	0.00571813	0.0220874
130	SR55.7			2.57009	0.538592	0.405363	0.0348695	0.00674088	1.43875	0	0.00286153	0	0.414149	1.4701		0.00761046	0.00952466	0.00630155	0.00158559	0.000895488	0.0101486	0	0.000896988	0	0.00570958	0.0218705
131	SR55.8			2.56085	0.529168	0.414077	0.0352843	0.00706862	1.4477	0	0.00337729	0	0.42318	1.47969		0.00778432	0.00945344	0.00634337	0.00159518	0.00136866	0.0102921	0	0.0013085	0	0.00574582	0.0219025
132	SR55.9			2.4566	0.451838	0.517252	0.0234892	0.00752031	1.54819	0	0.00207613	0	0.521132	1.56		0.00795632	0.00861286	0.00739688	0.00107179	0.00133709	0.0107738	0	0.000712363	0	0.00592071	0.0230339
133	SR55.10			2.53857	0.510184	0.438073	0.0292646	0.007517	1.46803	0	0.0039124	0.0015865	0.448174	1.50203		0.00768788	0.00990337	0.00596604	0.00176158	0.00129226	0.0101904	0	0.00208229	5.8631e-06	0.00580552	0.0225249
134	SR55.11			2.5947	0.556178	0.391624	0.0399035	0.00711375	1.4075	0	0.00257678	0	0.396526	1.42526		0.00761118	0.0105058	0.00572894	0.00209183	0.00126044	0.0100689	0	0.000792422	0	0.00561455	0.0220222
135	SR55.12			2.56543	0.54184	0.414492	0.0335964	0.00821338	1.43793	0	0.00181247	0	0.418725	1.45278		0.00780226	0.00961743	0.00644533	0.0013917	0.00151571	0.0103351	0	0.000765134	0	0.00573941	0.0216403
136	SR55.13			2.58044	0.541854	0.401759	0.0375675	0.00896504	1.42388	0	0.00287533	0	0.409482	1.45142		0.00764529	0.00968391	0.00628977	0.00174889	0.00141886	0.0101851	0	0.00187241	0	0.00568037	0.0220856
137	SR55.14			2.57821	0.555038	0.401677	0.0388072	0.00860172	1.42303	0	0.00183379	0	0.403502	1.42965		0.00767991	0.00991639	0.00622866	0.00166406	0.00126205	0.0102245	0	0.000682466	0	0.00567451	0.0215464
138	SR55.15			2.59238	0.548077	0.394658	0.0388726	0.00749877	1.41133	0	0.00260753	0	0.40207	1.43799		0.00762054	0.009686	0.00611875	0.00163644	0.00110379	0.0101423	0	0.00170898	0	0.00563342	0.021444
139	SR55.16			2.59398	0.550608	0.375497	0.0398843	0.00787724	1.42022	0	0.00310201	0	0.388735	1.47045		0.00761864	0.00967764	0.00589414	0.00166282	0.00135855	0.0101849	0	0.00141271	0	0.00551001	0.0222914
140	SR55.17			2.61617	0.575446	0.362399	0.044858	0.00710117	1.39061	0	0.00207641	0	0.368798	1.41531		0.00760305	0.0101297	0.00564133	0.00185692	0.00113223	0.0100589	0	0.000772714	0	0.00541183	0.0212874
141	SR55.18			2.54496	0.525572	0.436027	0.0325389	0.00784566	1.45638	0	0.00257951	0	0.43861	1.46519		0.00777219	0.00922179	0.00677113	0.00127056	0.00140478	0.0102683	0	0.00149322	0	0.00569067	0.021627
142	SR55.19			2.55129	0.526373	0.426949	0.0325179	0.00747211	1.45379	0	0.00287216	0	0.433102	1.4749		0.00771498	0.00979724	0.00628022	0.00155968	0.00124209	0.0102808	0	0.00126373	0	0.00576787	0.0221704
143	SR55.20			2.60214	0.566106	0.379747	0.0399338	0.00783751	1.40183	0	0.0023622	0	0.38525	1.42228		0.00766968	0.0106402	0.00550349	0.0019095	0.00134561	0.0101824	0	0.000952418	0	0.00556481	0.0218989
144	BFC52.1			2.69319	0.630764	0.296496	0.0533729	0.00817938	1.30987	0	0.00206372	0	0.302376	1.33597		0.00734049	0.0111	0.00471167	0.00216706	0.00131018	0.0096467	0	0.00100087	0	0.00493047	0.0208716
145	BFC52.2			2.64982	0.613433	0.327066	0.0453472	0.00818084	1.3556	0	0.00232834	0	0.331777	1.37528		0.00758527	0.0102005	0.00568657	0.00158598	0.00125348	0.00992076	0	0.00128171	0	0.00532192	0.0206102
146	BFC52.3			2.67469	0.627425	0.307632	0.0511039	0.00895661	1.32794	0	0.002852	0	0.311966	1.34679		0.0074559	0.0103377	0.00512501	0.0019521	0.0013835	0.00969416	0	0.00140282	0	0.00496703	0.0201636
147	BFC52.4			2.67543	0.630978	0.303772	0.0521993	0.00891533	1.32837	0	0.00230593	0	0.307805	1.34615		0.00738914	0.0105397	0.00542762	0.00182023	0.00128136	0.00963729	0	0.000954479	0	0.00516346	0.0205237
148	BFC52.5			2.66389	0.612875	0.320161	0.048243	0.0081771	1.3395	0.00100355	0.00205549	0	0.326285	1.36527		0.00747795	0.0102715	0.00556919	0.00169563	0.00120069	0.00975602	3.67181e-06	0.000997426	0	0.00526817	0.0206053
149	BFC52.6			2.69586	0.63339	0.290594	0.0550146	0.010041	1.30636	0	0.00285737	0.00104512	0.296845	1.33461		0.00734373	0.0105627	0.00520042	0.00204965	0.00156386	0.00963962	0	0.0015702	3.75171e-06	0.00507233	0.0205668
150	BFC52.7			2.69531	0.645178	0.292455	0.0493469	0.00929447	1.3052	0	0.00256566	0	0.296331	1.32264		0.00736026	0.010928	0.00520095	0.00167091	0.00116032	0.00957261	0	0.00107609	0	0.0050496	0.0203923
151	BFC52.8			2.69698	0.631775	0.29	0.0556294	0.0081779	1.3079	0	0.00232353	0	0.296722	1.33835		0.00736154	0.0106348	0.00508678	0.00201463	0.00110855	0.0095626	0	0.00103225	0	0.00499007	0.0205293
152	BFC52.9			2.67104	0.627174	0.310512	0.0493118	0.00781315	1.33251	0	0.00258602	0	0.314618	1.35028		0.00750421	0.0104116	0.00547253	0.00169234	0.00122239	0.00982493	0	0.00131867	0	0.00516534	0.0205708
153	BFC52.10			2.6826	0.623557	0.30135	0.0516145	0.008188	1.32323	0	0.0028248	0	0.308612	1.35526		0.00743928	0.0104708	0.00528275	0.00185803	0.00132299	0.0096981	0	0.00130688	0	0.00511115	0.0207126
154	H103.1			2.00414	0.028614	0.974074	0.00353138	0.00192858	1.99905	0	0.00106779	0	0.968045	1.98728		0.0090619	0.000499644	0.0158895	0.000124345	0.000304708	0.0126143	0	0.000447622	0	0.000742666	0.0388266
155	H103.2			2.00809	0.0312485	0.971339	0.00353146	0.0027115	1.99492	0	0	0	0.965442	1.98307		0.00761415	0.00375411	0.0100854	0.00103653	0.00153672	0.0111307	0	0	0	0.00374788	0.027857
156	H103.3			2.01086	0.0267411	0.964369	0.00236542	0.0030777	1.99752	0	0	0	0.970708	2.01091		0.00770843	0.00298238	0.00989839	0.000705475	0.00135678	0.011067	0	0	0	0.00302469	0.0273665
157	H021.1			2.9699	0.979871	0	0	0	1.04685	0	0	0	0	1.08612		0.024299	0.11954	0	0	0	0.0111504	0	0	0	0	0.148426
158	H021.2			2.97419	0.973014	0	0.00111123	0	1.04304	0	0	0	0	1.07097		0.00702719	0.0133287	0	4.06827e-06	0	0.0089749	0	0	0	0	0.0184932
159	H021.3			2.97374	0.938198	0	0.00166608	0.00109587	1.05432	0	0	0	0	1.12201		0.00707018	0.0128687	0	0.00132272	4.06061e-06	0.00908528	0	0	0	0	0.019452
163	BFC52.12			2.67706	0.634521	0.303778	0.0500373	0.00858121	1.32612	0	0.00206212	0	0.307378	1.34198		0.00741201	0.0103703	0.00540999	0.00174684	0.00122155	0.00967442	0	0.000830857	0	0.00509953	0.0201544
164	BFC52.13			2.69752	0.636432	0.283886	0.0483023	0.00894302	1.31179	0	0.00206656	0	0.2931	1.35451		0.0074449	0.0105561	0.00504325	0.0017656	0.00136223	0.00974422	0	0.00105782	0	0.00499692	0.0207659
165	BFC52.14			2.67787	0.623317	0.3039	0.0511156	0.00780957	1.32884	0	0.00206606	0	0.310644	1.35849		0.00750801	0.0102822	0.00569576	0.00191271	0.00110887	0.00983507	0	0.00116362	0	0.00530188	0.0208651
166	BFC52.15			2.67908	0.635074	0.299545	0.0550147	0.00890809	1.32419	0	0.00205709	0	0.302699	1.33828		0.00732367	0.0106155	0.00525691	0.00192791	0.00145026	0.00959925	0	0.0010949	0	0.00501319	0.020491
167	BFC52.16			2.60879	0.580103	0.367945	0.0364659	0.00972172	1.3954	0	0.00337408	0	0.373743	1.41757		0.00762611	0.00965072	0.00641639	0.00124442	0.00136958	0.010087	0	0.00184279	0	0.00557215	0.0214541
168	BFC52.17			2.71588	0.647331	0.267716	0.0612522	0.00891557	1.29033	0	0.00182215	0	0.274242	1.32189		0.00729943	0.0114306	0.00424509	0.00273619	0.00120867	0.00961735	0	0.000605988	0	0.00463457	0.021137
169	BFC52.18			2.69968	0.6416	0.284437	0.056832	0.00932195	1.30253	0	0.00283136	0.00104711	0.28941	1.32545		0.00733167	0.0107011	0.00530377	0.00182269	0.00133431	0.00955348	0	0.00176569	3.76413e-06	0.00506536	0.0204543
170	BFC52.19			2.67548	0.631615	0.306612	0.0516923	0.00820486	1.326	0	0.00233143	0.00122087	0.309747	1.33972		0.00737284	0.0104716	0.00577017	0.0017255	0.00116948	0.00957575	0	0.000940328	0.00108632	0.00531027	0.0204197
171	BFC52.20			2.6761	0.630957	0.305439	0.0531209	0.00970639	1.32203	0.00101003	0.00257728	0.00298542	0.308691	1.33625		0.0075061	0.0106612	0.00544828	0.00187223	0.00155393	0.00977216	3.67826e-06	0.00132735	0.00236498	0.00517895	0.0206342
172	181a.1			2.55579	0.568081	0.41512	0.0119486	0.00783698	1.44926	0	0.00155243	0	0.417152	1.45656		0.00786783	0.00964123	0.0072691	0.000416307	0.00108335	0.0103859	0	0.000677296	0	0.00599394	0.0223541
173	181a.2			2.77064	0.761983	0.211764	0.0258619	0.00664044	1.23024	0	0	0.00103733	0.211878	1.23097		0.00723713	0.0132378	0.00316304	0.00258465	0.00106719	0.00923065	0	0	3.75815e-06	0.00383698	0.0206241
174	181a.3			2.57744	0.59827	0.385711	0.0136303	0.00670034	1.42962	0	0.00232389	0	0.386629	1.43327		0.00787305	0.00887716	0.00778861	0.00074636	0.00120822	0.0104121	0	8.64759e-06	0	0.00606495	0.0217412
175	181a.4			2.85394	0.841262	0.119008	0.0241741	0.00773668	1.15442	0	0	0.00103649	0.12091	1.17291		0.00704212	0.0137494	0.00190237	0.00214744	0.00140206	0.00882339	0	0	3.67847e-06	0.00245073	0.020073
176	181a.5			2.58061	0.593721	0.38738	0.0136563	0.00484571	1.42754	0	0.00155284	0	0.389382	1.43536		0.00855342	0.00878563	0.0108217	0.000802702	0.000788494	0.011247	0	6.28419e-06	0	0.0077683	0.0252079
177	181a.6			2.79485	0.813282	0.17386	0.016943	0.00557146	1.20844	0	0.0015272	0.0015594	0.173182	1.2038		0.00715791	0.0142157	0.00280552	0.00153662	0.0013859	0.00919649	0	0.00110729	5.6191e-06	0.00344443	0.0211485
178	181a.7			2.59018	0.611591	0.377634	0.0142971	0.00712501	1.41377	0	0.00129419	0	0.376294	1.40906		0.00838779	0.00922607	0.00878475	0.00106883	0.00156435	0.0111402	0	0.000929239	0	0.00664884	0.0231876
179	181a.8			2.78381	0.78194	0.187899	0.0270728	0.00776974	1.21901	0.00132959	0	0.00103882	0.188507	1.22302		0.00717864	0.0128832	0.0029961	0.00227725	0.00133819	0.00926725	4.76932e-06	0	3.72632e-06	0.00352734	0.0202177
180	181a.9			2.55432	0.569668	0.412071	0.0125237	0.00596542	1.45293	0	0.00284368	0	0.41443	1.46156		0.00803448	0.0084444	0.00916175	0.000680561	0.000949075	0.010299	0	1.05991e-05	0	0.00659413	0.0228796
181	181a.10			2.55221	0.576964	0.412263	0.0120492	0.00561651	1.45424	0	0.00183378	0	0.411757	1.45262		0.0078242	0.0102159	0.00643411	0.00115427	0.00114355	0.010412	0	0.000775709	0	0.00575948	0.022251
182	181a.11			2.78697	0.790853	0.18322	0.0197223	0.00664723	1.2198	0	0	0.00121236	0.184394	1.22769		0.00731597	0.0138684	0.0029595	0.00194178	0.00148735	0.00928237	0	0	4.36606e-06	0.00362265	0.0212446
183	181a.12			2.61693	0.628199	0.349125	0.0153209	0.00706004	1.3911	0	0.00154639	0	0.351704	1.40164		0.00777864	0.00928804	0.00781005	0.00102217	0.00126614	0.0100565	0	5.7301e-06	0	0.00622533	0.0215528
184	181a.13			2.75658	0.763853	0.21295	0.0174507	0.00517991	1.25118	0	0.00128256	0	0.214205	1.25865		0.00715186	0.0126298	0.00360744	0.00143498	0.000908679	0.00924428	0	0.000975633	0	0.00397686	0.0206236
185	181a.14			2.58705	0.589813	0.388632	0.013119	0.00707771	1.41736	0	0.00181473	0.000875297	0.391933	1.42964		0.00773537	0.00876479	0.00781479	0.000925428	0.00162405	0.0100493	0	0.00156619	3.25693e-06	0.00608126	0.0214342
186	181a.15			2.73963	0.752488	0.223232	0.0158753	0.00520781	1.27006	0.00100259	0.00102629	0	0.225156	1.28109		0.00740421	0.0132326	0.00355256	0.00145566	0.000923343	0.00948619	3.59883e-06	0.000606594	0	0.00416645	0.0215719
187	181a.16			2.56106	0.575472	0.403852	0.0120203	0.00449908	1.4495	0	0.00153983	0	0.407373	1.4624		0.00791706	0.00912269	0.00822467	0.000932118	0.00102581	0.0104651	0	0.00162642	0	0.00636373	0.0228802
188	181a.17			2.75763	0.766834	0.207627	0.0237636	0.00703147	1.24846	0	0	0.00208511	0.208027	1.25095		0.0073238	0.0135627	0.00334954	0.00231378	0.00181203	0.00938831	0	0	7.63157e-06	0.00394075	0.0215167
189	181a.18			2.54694	0.559893	0.420596	0.0136936	0.00747286	1.45877	0	0.00311039	0	0.423042	1.46754		0.0079367	0.00832602	0.00888357	0.000799258	0.0013382	0.0103965	0	1.17661e-05	0	0.00643528	0.0227524
190	181a.19			2.55867	0.566052	0.414902	0.00912496	0.00560529	1.44867	0	0.00155412	0	0.419081	1.46342		0.0077356	0.0100602	0.00613797	0.000792114	0.000972772	0.0102967	0	0.000567837	0	0.00569597	0.0220329
191	181a.20			2.86669	0.862921	0.109974	0.0184311	0.00809449	1.13767	0	0	0.00137559	0.110959	1.14791		0.00704363	0.0148238	0.00165867	0.0022156	0.00168071	0.00871989	0	0	4.93187e-06	0.00227377	0.0206447
192	H103.1			1.99795	0.0287287	0.977833	0.0035436	0.00232206	2.00521	0	0	0	0.968027	1.98668		0.0111363	0.00045854	0.0260001	0.000246228	0.000360103	0.0151158	0	0	0	0.00104648	0.0611127
193	H103.2			2.00453	0.0295246	0.965452	0.00236586	0.00267729	2.00369	0	0.00133548	0	0.968034	2.0093		0.00766066	0.00362667	0.0100063	0.000665525	0.00140835	0.0110839	0	5.10263e-06	0	0.00359485	0.0279565
194	H103.3			2.00141	0.0304217	0.973634	0.00411974	0.00154698	2.00315	0	0	0	0.965749	1.98717		0.00770121	0.00354159	0.00992207	0.00159706	0.000665968	0.0109738	0	0	0	0.00375454	0.0270428
195	H021.1			2.97151	0.991792	0	0	0	1.04072	0	0	0	0	1.06241		0.0215349	0.105074	0	0	0	0.010392	0	0	0	0	0.125149
196	H021.2			2.96255	1.00353	0.00141578	0.00112381	0	1.04743	0	0	0	0.0014075	1.04132		0.00709372	0.013661	5.18039e-06	4.11204e-06	0	0.00903768	0	0	0	1.96164e-05	0.0179148
197	H021.3			2.95344	1.01593	0	0.0016881	0	1.05621	0	0	0	0	1.03814		0.00708514	0.0139008	0	0.00139463	0	0.00902834	0	0	0	0	0.0180195
201	H103.2			2.00321	0.0311205	0.962915	0.003513	0.00345163	2.0059	0	0.00106022	0	0.96529	2.0111		0.00771529	0.00352164	0.00995598	0.000996455	0.00119203	0.0110403	0	0.00065885	0	0.00357197	0.0276969
202	H021.1			2.96562	0.993104	0	0.00112931	0	1.04776	0	0	0	0	1.06619		0.0208593	0.10212	0	0.000340795	0	0.010442	0	0	0	0	0.121937
203	H021.2			2.95798	0.98951	0.000937761	0.00110693	0	1.05853	0	0	0	0.000945922	1.06776		0.00704176	0.0134806	3.42905e-06	0.000758123	0	0.00902973	0	0	0	1.33066e-05	0.0184205
206	A13.2			2.26338	0.233388	0.748095	0.00231823	0.0265657	1.71747	0.00173575	0.0010537	0	0.760431	1.746		0.00763351	0.00694716	0.0084986	8.45806e-06	0.00189542	0.0103088	0.00168945	3.84441e-06	0	0.00583255	0.0244551
207	A13.3			2.27853	0.261163	0.724933	0.00231838	0.0251372	1.70604	0.00103033	0	0	0.733454	1.72629		0.00761948	0.00758716	0.00832295	0.00101502	0.00158424	0.0103582	0.000612856	0	0	0.00619711	0.0246211
208	A13.4			2.25926	0.227533	0.757194	0.00117174	0.0259837	1.72263	0	0	0	0.768035	1.7475		0.00766446	0.00616499	0.00861998	0.000477154	0.00174937	0.0103951	0	0	0	0.00531777	0.0238397
209	A13.5			2.21957	0.212688	0.777006	0.00115407	0.0243647	1.76655	0.00136988	0	0	0.784198	1.78311		0.00763284	0.0063506	0.00878653	0.00105014	0.00156981	0.0104297	5.09991e-06	0	0	0.00549774	0.0247946
210	A13.6			2.23111	0.214387	0.774838	0.00173838	0.0236835	1.75229	0.00137535	0	0	0.781922	1.76852		0.00772438	0.00659672	0.00875788	0.00120151	0.00159604	0.0105994	0.000943993	0	0	0.00568183	0.024991
211	A13.7			2.20159	0.203632	0.786715	0.00115924	0.0209935	1.78884	0.00172317	0	0	0.793468	1.80442		0.00765367	0.00629663	0.00897048	0.000609341	0.0014864	0.0105592	0.00108439	0	0	0.00544461	0.0253206
212	A13.8			2.25928	0.231786	0.757304	0	0.0287406	1.71828	0.00103497	0	0	0.765677	1.73749		0.00760445	0.00703161	0.00865074	0	0.00221872	0.0103541	0.000624731	0	0	0.00586524	0.0247129
213	A13.9			2.25624	0.24261	0.755331	0	0.0263479	1.72119	0.00137129	0	0	0.756906	1.72498		0.00770987	0.00692874	0.00851913	0	0.00157392	0.0104552	0.00154494	0	0	0.00575207	0.0238317
214	A13.10			2.23823	0.231709	0.769239	0.00116888	0.0260442	1.74121	0	0	0	0.767629	1.73777		0.00762749	0.00665852	0.00868554	4.27481e-06	0.00169819	0.0104335	0	0	0	0.0055504	0.0241082
215	A13.11			2.30318	0.296367	0.689976	0.00344649	0.0280455	1.68381	0	0	0	0.697127	1.70144		0.00753074	0.00839517	0.00786668	0.00243964	0.0018499	0.0101523	0	0	0	0.00672317	0.0246255
216	A13.12			2.23127	0.219789	0.778689	0.00232033	0.0247432	1.74865	0	0	0	0.778076	1.74748		0.00759278	0.00571904	0.00874674	0.000626277	0.00150466	0.0104222	0	0	0	0.00491185	0.0237087
217	A13.13			2.14341	0.141014	0.845572	0.00174795	0.0183806	1.85006	0.00137711	0	0	0.855555	1.87214		0.00769263	0.0042917	0.00953929	0.000654845	0.00125071	0.0107116	5.14184e-06	0	0	0.00406213	0.0256047
218	A13.14			2.20706	0.197592	0.797787	0.00116516	0.0202675	1.77756	0.00105141	0	0	0.800586	1.78399		0.00759998	0.00765213	0.00846698	0.000734341	0.0017603	0.0105963	0.00078745	0	0	0.00643787	0.0258265
219	A13.15			2.2621	0.244052	0.746228	0.00114717	0.026055	1.72061	0	0	0	0.752708	1.73575		0.00750448	0.00773609	0.00841399	0.00107547	0.00213661	0.0103576	0	0	0	0.0063805	0.0250655
220	A13.16			2.26434	0.242341	0.744895	0.00116496	0.0259741	1.71692	0.00102989	0	0.0012517	0.753653	1.7373		0.00755085	0.00676966	0.00855607	0.00105623	0.00168373	0.0102508	3.72867e-06	0	4.53172e-06	0.00574481	0.0241012
221	A13.17			2.21441	0.21034	0.785543	0.00117432	0.0260282	1.76714	0.00103175	0.00106097	0	0.787874	1.7726		0.00753619	0.00611941	0.00885962	0.00103285	0.00171251	0.0103245	0.000867569	3.90475e-06	0	0.00530733	0.0244379
222	A13.18			2.26953	0.247544	0.739359	0.00117464	0.028243	1.71034	0.0017357	0	0	0.748306	1.73124		0.00763527	0.00761072	0.00845579	0.00113042	0.00183079	0.010336	0.00145469	0	0	0.0062627	0.0249512
223	A13.19			2.22364	0.219197	0.78551	0.00116056	0.0247863	1.75483	0	0	0	0.780939	1.74483		0.00756516	0.00609601	0.00892669	0.000847085	0.00152381	0.010498	0	0	0	0.0052097	0.0241584
224	A13.20			2.25221	0.233659	0.762985	0.00115184	0.024465	1.72716	0	0	0	0.764689	1.73121		0.00757399	0.00700228	0.00869794	0.000932933	0.0016549	0.0103095	0	0	0	0.0059084	0.0241692
225	H103.1			2.00666	0.0303164	0.976033	0.00293209	0.00307053	1.99396	0	0	0	0.967059	1.97591		0.00783319	0.000880801	0.0107401	0.00228943	0.000213613	0.0112504	0	0	0	0.00236916	0.028088
226	H103.2			2.01482	0.0285284	0.978505	0.00350981	0.00269698	1.98138	0	0.00106844	0	0.968303	1.96096		0.00764997	0.00321187	0.0100045	0.00111948	0.000981522	0.0110661	0	4.12906e-06	0	0.00327499	0.0269412
227	H021.1			2.96543	1.01086	0.000937059	0.00110768	0.00146429	1.04051	0	0	0	0.0009386	1.04224		0.0235836	0.115755	1.29671e-05	0.000307229	0.00064859	0.0108149	0	0	0	0.00012034	0.133413
228	H021.2			2.97396	0.950226	0.000940173	0	0	1.04937	0.000985639	0	0	0.00098731	1.10345		0.00697437	0.0120608	0.00108541	0	0	0.00900461	3.5868e-06	0	0	0.00114037	0.0181173
17	H103.1			2.01142	0.0241508	0.97146	0.00296584	0.00233311	1.99248	0	0.00108546	0	0.973033	1.99571		0.00181028	0.0143215	0.000874314	2.66925e-06	2.0998e-06	0.00179324	0	0.000614482	0	0.0139908	0.0286954
18	H103.2			2.01687	0.025997	0.963244	0.00295037	0.00308655	1.99031	0	0	0	0.970848	2.00623		0.00767993	0.00509782	0.00914401	0.0010973	0.00153208	0.0104245	0	0	0	0.00511519	0.026367
19	H103.3			2.01285	0.0315485	0.977812	0.00297558	0.00273088	1.98433	0	0	0	0.965924	1.96041		0.0076985	0.00579167	0.00928085	0.00104398	0.00111581	0.0104103	0	0	0	0.00564674	0.0259745
20	H021.1			2.97216	0.993086	0	0.00168193	0	1.03887	0	0	0	0	1.06963		0.0290128	0.143863	0	0.000526936	0	0.0121801	0	0	0	0	0.179682
21	H021.2			2.96861	0.997012	0	0	0	1.04285	0	0	0	0	1.04631		0.007269	0.0171358	0	0	0	0.00899469	0	0	0	0	0.0216136
22	H021.3			2.96268	1.01504	0	0.00167768	0	1.04418	0	0	0	0	1.02734		0.00736551	0.0173543	0	6.26367e-06	0	0.00909101	0	0	0	0	0.0211367
25	BE-SRP-09-003.1			2.64253	0.551673	0.367212	0.0544324	0.0191583	1.34645	0.0013517	0.00104183	0.00210575	0.377767	1.38519		0.00962295	0.0349008	0.00157047	0.000488358	8.1935e-05	0.0109772	5.78087e-06	4.45564e-06	0.000518905	0.0140501	0.0533078
26	BE-SRP-09-003.2			2.63816	0.541684	0.37106	0.0527088	0.0169244	1.35631	0.00136502	0.0013162	0	0.384391	1.40518		0.00766212	0.0133748	0.00581494	0.00178935	0.00134321	0.0100155	0.000994819	0.00131344	0	0.00674808	0.0252563
27	BE-SRP-09-003.3			2.6177	0.535054	0.386897	0.0470843	0.0181015	1.37516	0.00135719	0.0013096	0.00176406	0.39931	1.41944		0.00763099	0.0129736	0.00600304	0.00165389	0.00155792	0.00994302	0.0008935	0.00100319	6.52997e-06	0.00668739	0.0251222
28	BE-SRP-09-003.4			2.60698	0.517264	0.39987	0.0454094	0.0180934	1.38893	0.00102173	0.00129772	0	0.41548	1.44332		0.00783942	0.0126895	0.00630144	0.00174293	0.00149627	0.0101568	0.000782055	0.00107761	0	0.00686133	0.0255442
29	BE-SRP-09-003.5			2.59202	0.517827	0.414005	0.043246	0.015844	1.39923	0.00204035	0.00159482	0.00106228	0.424643	1.43534		0.00781028	0.013202	0.00613327	0.00163243	0.00132105	0.0100233	0.00173856	0.00129285	3.89107e-06	0.0070162	0.0253782
30	BE-SRP-09-003.6			2.62672	0.544626	0.375565	0.053285	0.0165315	1.36745	0.00101289	0	0.00229762	0.385858	1.40507		0.00775403	0.0138064	0.00551883	0.00214215	0.00156448	0.0100143	0.000480043	0	0.00218142	0.0066737	0.0255945
31	BE-SRP-09-003.7			2.63808	0.552666	0.363979	0.0532389	0.0172603	1.35678	0.00100536	0	0.00245501	0.375333	1.39927		0.00780147	0.0134985	0.00578098	0.00186568	0.00154213	0.0100958	0.00109761	0	0.00120837	0.00653814	0.0255642
32	BE-SRP-09-003.8			2.60021	0.540468	0.399629	0.0444395	0.015887	1.38984	0.00135387	0.00183675	0.0023147	0.405956	1.41199		0.0077443	0.0131695	0.0062801	0.0015529	0.00137111	0.0100295	0.00139371	6.79436e-06	0.00099961	0.00686709	0.0248004
33	BE-SRP-09-003.9			2.61117	0.538331	0.385598	0.0482671	0.0165524	1.38525	0	0.00183727	0.00249417	0.396678	1.42521		0.00772581	0.0132634	0.00601826	0.00190249	0.0015667	0.00997439	0	0.00107571	0.00118632	0.00678006	0.0254317
34	BE-SRP-09-003.10			2.64239	0.56794	0.355748	0.0575042	0.0158161	1.35108	0	0.00130093	0.00301274	0.36262	1.37732		0.00770444	0.0137553	0.00556916	0.00209672	0.0014384	0.00988878	0	0.000817228	0.00140736	0.00642383	0.0248618
35	BE-SRP-09-003.11			2.62496	0.558706	0.370848	0.0523255	0.0165936	1.36644	0.00101735	0.00259399	0.00283279	0.377739	1.39198		0.00767153	0.0130721	0.00584199	0.00171597	0.00155236	0.0098649	3.76138e-06	0.00215385	0.00109981	0.00644122	0.0241272
36	BE-SRP-09-003.12			2.64163	0.570954	0.358993	0.0552411	0.0154675	1.35113	0	0	0.00248806	0.364445	1.3718		0.00768103	0.0139475	0.0056674	0.00194669	0.00138664	0.00989668	0	0	0.000947583	0.00650674	0.0249962
37	BE-SRP-09-003.13			2.59858	0.535308	0.395667	0.0475941	0.0154263	1.39809	0	0	0.00317666	0.404378	1.42903		0.00773493	0.0126338	0.00616075	0.0016226	0.00143344	0.0100249	0	0	0.00140877	0.00657721	0.0246939
38	BE-SRP-09-003.14			2.61913	0.547961	0.376715	0.0511209	0.0146819	1.37645	0.00135429	0.00130478	0.00211352	0.386113	1.41094		0.00773042	0.0134479	0.00580595	0.00188226	0.00139685	0.00999401	5.02353e-06	4.83989e-06	0.000750573	0.0066523	0.0252513
39	BE-SRP-09-003.15			2.64361	0.551985	0.360383	0.0544883	0.0154219	1.35273	0.00135845	0	0.00193547	0.372791	1.39945		0.00761265	0.0135354	0.00569596	0.00196306	0.00154638	0.00983974	0.00106042	0	0.001011	0.00659165	0.0253458
40	BE-SRP-09-003.16			2.65006	0.565661	0.349604	0.0590847	0.0169399	1.34251	0.0020262	0.00156395	0.00158654	0.358862	1.3782		0.00762406	0.0138607	0.0054584	0.00200789	0.00161279	0.00978082	0.00140486	5.75006e-06	0.000904156	0.00644477	0.0251367
41	BE-SRP-09-003.17			2.60267	0.533813	0.396667	0.0463875	0.0154186	1.39168	0.00135498	0	0.00225827	0.406103	1.42496		0.00779778	0.0126185	0.0065224	0.00152499	0.00137843	0.0101419	0.00065612	0	0.00150922	0.00669348	0.0250212
42	BE-SRP-09-003.18			2.60001	0.535289	0.398947	0.0478279	0.0162429	1.39114	0.00136772	0.00131015	0.00247647	0.406284	1.41688		0.00776232	0.0130554	0.00616141	0.00181179	0.00151944	0.0100243	0.00110479	4.87148e-06	0.00117742	0.00673241	0.0250103
43	BE-SRP-09-003.19			2.64389	0.562926	0.353843	0.0556297	0.0161759	1.35325	0	0.00129432	0.00175108	0.363944	1.39201		0.00766278	0.0139212	0.00554691	0.00205345	0.00149847	0.00995704	0	0.00117511	0.000788817	0.00655479	0.0254904
44	BE-SRP-09-003.20			2.6129	0.543139	0.385438	0.0472931	0.0177685	1.38208	0	0.00104926	0.00160127	0.395021	1.41659		0.00773952	0.01324	0.00604717	0.0016148	0.00159846	0.0100175	0	0.000911026	0.00102241	0.00678622	0.0249879
45	2009-63.1			2.7083	0.634729	0.284171	0.0558992	0.00747716	1.29539	0	0.00229175	0.00105137	0.291578	1.32928		0.00760025	0.0155504	0.00452905	0.00212815	0.000629655	0.00965319	0	0.00239025	0.000729859	0.00582589	0.0260597
46	2009-63.2			2.68849	0.624371	0.300277	0.053793	0.00787586	1.31389	0	0.00337744	0.0015719	0.306938	1.34318		0.00765678	0.0140162	0.00540899	0.0018724	0.00132495	0.00968416	0	0.00159438	0.00155314	0.00602526	0.0243881
47	2009-63.3			2.68073	0.61907	0.311743	0.0486779	0.00714586	1.32211	0	0.00261305	0	0.318315	1.35014		0.00763401	0.0139174	0.00549451	0.00166848	0.00112503	0.00976376	0	0.000876921	0	0.00605279	0.0246378
48	2009-63.4			2.69301	0.627584	0.301659	0.050327	0.00901374	1.30648	0.00101165	0.00260215	0	0.307994	1.33407		0.0075279	0.0138578	0.00531821	0.00186121	0.00160593	0.00963035	3.71845e-06	0.00120045	0	0.00587875	0.0242685
49	2009-63.5			2.71683	0.643095	0.276547	0.0547134	0.00783706	1.28679	0	0.00181312	0.00104991	0.283871	1.321		0.00747615	0.0143383	0.00494049	0.00196291	0.00114612	0.00945215	0	0.000808661	3.79412e-06	0.00567376	0.0242167
50	2009-63.6			2.67511	0.627382	0.31375	0.0479579	0.00788473	1.32578	0	0.00180844	0	0.317253	1.34074		0.00778154	0.0140364	0.00583449	0.00163774	0.001251	0.0097925	0	0.00111141	0	0.00624922	0.0241714
51	2009-63.7			2.68564	0.634495	0.296091	0.0592862	0.00782902	1.31688	0	0.00259063	0	0.299168	1.33069		0.00752378	0.0143091	0.00491818	0.0022072	0.00130752	0.00969485	0	0.00158139	0	0.00569937	0.0243894
52	2009-63.8			2.6102	0.566367	0.376848	0.0367065	0.00827	1.39063	0.00101499	0.00391838	0.00105736	0.384608	1.41945		0.00777127	0.0127707	0.00668055	0.00116187	0.00139058	0.0100484	3.78151e-06	0.00165719	3.93937e-06	0.00670693	0.025001
53	2009-63.9			2.68152	0.63481	0.306157	0.0501592	0.00784395	1.3191	0	0.00182078	0	0.308954	1.33128		0.0076777	0.0149616	0.00484778	0.00220258	0.00122691	0.00986034	0	0.000553975	0	0.005898	0.0252206
54	2009-63.10			2.73042	0.641383	0.266111	0.0610741	0.00822312	1.27352	0.00100992	0.00130382	0	0.274792	1.31519		0.0075431	0.0142464	0.00475834	0.00219137	0.00134576	0.00957954	3.67507e-06	0.000796293	0	0.00555436	0.0242866
55	H103.1			2.01414	0.0305914	0.966492	0.00355131	0.00348515	1.98977	0	0	0	0.965869	1.98916		0.00906307	0.000712409	0.0166343	0.000115017	0.000522073	0.0126936	0	0	0	0.000931817	0.0407925
56	H103.2			2.01248	0.0351381	0.964087	0.00414	0.00273163	1.99166	0	0	0.00109145	0.96088	1.98524		0.00766214	0.00571591	0.00930415	0.00110135	0.000922056	0.0103705	0	0	4.17828e-06	0.00560629	0.0263436
57	H103.3			2.01166	0.0215686	0.966834	0.00295863	0.00232088	1.99685	0	0	0	0.975266	2.01447		0.00773841	0.00304391	0.00927659	0.000707795	0.000987823	0.0104243	0	0	0	0.0030962	0.0251202
58	H021.1			2.98467	0.946287	0.000940823	0	0	1.03772	0	0	0	0.00104495	1.1526		0.0383942	0.191742	1.5655e-05	0	0	0.0149414	0	0	0	0.000275417	0.303789
59	H021.2			2.96506	1.0093	0	0.00111719	0	1.04312	0	0	0	0	1.0327		0.00728767	0.017334	0	4.22069e-06	0	0.0089321	0	0	0	0	0.0211965
60	H021.3			2.97516	0.999456	0	0.00111801	0	1.03293	0	0	0	0	1.03269		0.00724892	0.0173707	0	0.000792538	0	0.0089738	0	0	0	0	0.0216347
63	2009-63.11			2.57656	0.541553	0.397581	0.0338518	0.00902769	1.43278	0	0.00234725	0.00105862	0.409092	1.4743		0.00958956	0.0330199	0.00171957	0.000308693	3.90455e-05	0.0114186	0	1.0152e-05	0.000259852	0.0144038	0.0536903
64	2009-63.12			2.70257	0.63635	0.288516	0.0547889	0.00898716	1.29999	0	0.00181152	0	0.294569	1.32737		0.00762068	0.0154079	0.00458991	0.00254426	0.00128916	0.00966256	0	0.000885678	0	0.00588884	0.0256316
65	2009-63.13			2.66778	0.607957	0.32318	0.0501302	0.0097117	1.3321	0.00100843	0.0023453	0	0.329393	1.35785		0.00762295	0.0135841	0.00561635	0.00172534	0.00136623	0.00977768	3.67804e-06	0.00155088	0	0.00614104	0.0242
66	2009-63.14			2.67567	0.614258	0.314538	0.0479817	0.00862307	1.3282	0	0.00208584	0	0.322063	1.36012		0.00762303	0.0138442	0.00520717	0.00174119	0.00113184	0.00975029	0	0.00101494	0	0.00597145	0.0245279
67	2009-63.15			2.69828	0.628502	0.292062	0.0535755	0.00860343	1.30586	0	0.00154022	0.0014012	0.299862	1.34086		0.00758479	0.0140358	0.00492622	0.00198979	0.0012801	0.00967117	0	0.00086459	5.13123e-06	0.00574395	0.0244146
68	2009-63.16			2.69809	0.639009	0.287575	0.0536376	0.00784856	1.30666	0	0.0020767	0	0.293423	1.33337		0.00763638	0.014268	0.00507694	0.00188285	0.00118465	0.00978512	0	0.00150739	0	0.00578975	0.0245185
69	2009-63.17			2.68687	0.623746	0.306318	0.0496059	0.00861547	1.31412	0	0.00207156	0.00140103	0.31272	1.34173		0.00757608	0.0140719	0.00544743	0.00173357	0.0013963	0.00970212	0	0.00109147	5.2028e-06	0.00608035	0.0245275
70	2009-63.18			2.47309	0.461711	0.498632	0.0207051	0.00828025	1.5338	0	0.00392943	0.0010623	0.508285	1.56375		0.00824076	0.0104694	0.00859767	0.000748566	0.00125143	0.0108351	0	0.00208269	0.000734274	0.0071087	0.0263001
71	2009-63.19			2.71113	0.636305	0.280739	0.0538959	0.00855947	1.29361	0	0.00154832	0.00138316	0.289221	1.33278		0.0072021	0.0167584	0.00393089	0.00350386	0.00129457	0.00876097	0	0.000456232	0.00134033	0.00599105	0.0271131
72	2009-63.20			2.66862	0.618709	0.312733	0.0473672	0.00824874	1.3371	0	0.00310077	0	0.319549	1.36639		0.0076903	0.0139484	0.00554986	0.00161283	0.00120591	0.00981472	0	0.00217695	0	0.00612938	0.024803
73	P3.1			2.5465	0.536957	0.421619	0.0269665	0.00866128	1.46108	0	0.00312333	0	0.42784	1.48284		0.00787816	0.0120069	0.00694564	0.00100354	0.00133254	0.0104301	0	0.00117509	0	0.00676568	0.0253557
74	P3.2			2.55631	0.532395	0.418727	0.0304743	0.00791567	1.45007	0	0.00313527	0.00106092	0.426633	1.4776		0.0079025	0.0131218	0.00614278	0.00163222	0.00119448	0.0103004	0	0.00117955	3.92668e-06	0.00691075	0.0259569
75	P3.3			2.53788	0.503793	0.442133	0.0309807	0.00788543	1.46779	0.00101449	0.00313147	0	0.452635	1.50283		0.00783808	0.0124081	0.00649715	0.00155189	0.00126709	0.0104067	3.76666e-06	0.00119458	0	0.00698058	0.0260701
76	P3.4			2.58843	0.556835	0.389443	0.0371601	0.00861769	1.41698	0	0.00260606	0	0.396064	1.44121		0.00729098	0.0140688	0.00574095	0.00181298	0.00139845	0.00918043	0	0.00094968	0	0.00689152	0.025594
77	P3.5			2.58498	0.553662	0.400401	0.0279728	0.00860971	1.41893	0	0.0018141	0	0.40778	1.44524		0.00781559	0.0135271	0.00630022	0.00119229	0.00129882	0.0102227	0	0.00078971	0	0.00700748	0.0259153
78	P3.6			2.56783	0.537021	0.410795	0.0376756	0.0082453	1.4355	0	0.00470315	0	0.416897	1.45698		0.00784972	0.0131108	0.00603374	0.00196624	0.0012369	0.0102761	0	0.00288968	0	0.00679097	0.0257398
79	P3.7			2.57383	0.547984	0.400582	0.0292435	0.00863519	1.43409	0	0.00337282	0	0.409727	1.46698		0.00787972	0.013141	0.00588134	0.00126665	0.00130946	0.010332	0	0.000875125	0	0.00675245	0.0257219
80	P3.8			2.55347	0.561229	0.414059	0.0205666	0.00935736	1.44994	0.00101091	0.00181695	0	0.415841	1.45634		0.00789795	0.0137304	0.00611673	0.00104059	0.00141376	0.0103392	3.79769e-06	0.000631124	0	0.00693814	0.026073
81	P3.9			2.56355	0.549395	0.411185	0.0241368	0.00904511	1.442	0	0.00289239	0	0.417624	1.46474		0.00796915	0.0134054	0.0060636	0.00154816	0.00124301	0.0104123	0	0.00186864	0	0.00693477	0.0260833
82	P3.10			2.57426	0.555951	0.408765	0.0337594	0.00789166	1.42508	0	0.00234587	0	0.409446	1.4276		0.00777228	0.0135491	0.00598955	0.001951	0.00112947	0.0101846	0	0.000975024	0	0.00678342	0.0254787
83	P3.11			2.53367	0.524849	0.446257	0.0245454	0.00898109	1.46492	0.00100978	0.00332662	0	0.448257	1.47164		0.00790584	0.0127291	0.0064923	0.00114118	0.0014565	0.0103364	3.79535e-06	0.00168532	0	0.00694886	0.0252807
84	P3.12			2.5678	0.556096	0.409745	0.0281747	0.00905959	1.43338	0	0.00340151	0	0.412271	1.44235		0.00724621	0.0137292	0.00599183	0.00160347	0.00128501	0.00924499	0	0.00121101	0	0.00694855	0.0251411
85	P3.13			2.57191	0.543984	0.407619	0.0361394	0.00865703	1.43132	0	0.00287027	0	0.412731	1.44942		0.00782063	0.0132204	0.0060286	0.00189409	0.00126127	0.0102705	0	0.000967044	0	0.00678376	0.0255802
86	P3.14			2.5867	0.576377	0.39605	0.0211684	0.00787941	1.41268	0.00101217	0.00286055	0	0.398663	1.42214		0.00787332	0.0140615	0.00584255	0.000925244	0.00121697	0.0103077	3.69857e-06	0.00121519	0	0.00682976	0.0259111
87	P3.15			2.60943	0.578517	0.379255	0.0314938	0.00825041	1.39017	0	0.00338324	0	0.383422	1.40558		0.00776288	0.0134991	0.00591822	0.001961	0.00137638	0.0100802	0	0.00143629	0	0.00665562	0.0249432
88	P3.16			2.564	0.550912	0.420986	0.0258132	0.00864311	1.43514	0	0.00129202	0	0.421998	1.43876		0.00798329	0.0129397	0.00665271	0.00124193	0.00135823	0.0104362	0	0.000447964	0	0.00691502	0.0250706
89	P3.17			2.58138	0.557894	0.40204	0.0245893	0.00859825	1.42075	0	0.00334593	0.000878437	0.40842	1.44345		0.00793961	0.0137289	0.00591415	0.00137192	0.00127161	0.0102874	0	0.00294995	3.25726e-06	0.00690223	0.0259677
90	P3.18			2.53862	0.51165	0.449943	0.028707	0.00864951	1.46039	0	0.00339944	0	0.454402	1.47503		0.0078608	0.0126981	0.00660202	0.00163366	0.00127974	0.0103735	0	0.00116173	0	0.00707963	0.0255884
91	P3.19			2.51008	0.50061	0.46666	0.0263746	0.00790798	1.49244	0	0.00311542	0	0.469699	1.50233		0.0080032	0.0127279	0.00676117	0.0013427	0.00122133	0.0105355	0	0.00110171	0	0.00718513	0.026192
92	P3.20			2.54255	0.52475	0.431043	0.030971	0.00712763	1.46399	0	0.00288178	0	0.436887	1.48396		0.00727212	0.0133699	0.00595393	0.00167721	0.00116403	0.00937932	0	0.00106385	0	0.00712743	0.025253
93	H103.1			2.0061	0.0269865	0.958608	0.00354972	0.00427896	2.00553	0	0.00134996	0	0.969123	2.02797		0.00811564	0.000676386	0.0132024	0.000173129	0.000738674	0.0114005	0	0.000545379	0	0.000810457	0.0338867
94	H103.2			2.01338	0.0286767	0.951711	0.00294834	0.00233513	2.00226	0	0	0	0.967863	2.03645		0.00771893	0.00514334	0.00900267	0.000758682	0.000659397	0.0104723	0	0	0	0.00512131	0.0267603
95	H103.3			2.00739	0.0313318	0.964446	0.00294641	0.00152899	2.00051	0	0.00133916	0	0.965703	2.00333		0.00763821	0.00541356	0.00919592	0.00094887	0.000809702	0.0104305	0	5.128e-06	0	0.00533125	0.0265798
96	H021.1			2.96946	0.995681	0	0.00111897	0	1.04179	0	0	0	0	1.06947		0.0286205	0.141719	0	0.000342949	0	0.0120726	0	0	0	0	0.176011
97	H021.2			2.96543	0.994198	0.000944936	0.00165863	0	1.04684	0	0	0	0.000948258	1.05054		0.00741139	0.0172385	3.49626e-06	0.00110566	0	0.00905905	0	0	0	1.71426e-05	0.0216692
98	H021.3			2.9604	1.01244	0	0.00166873	0	1.0481	0	0	0	0	1.03385		0.00736407	0.0175746	0	0.00104015	0	0.00898843	0	0	0	0	0.0214122
101	H103.1			2.02152	0.0306033	0.959844	0.00296039	0.00388184	1.98431	0	0	0	0.966217	1.99756		0.00849117	0.00201249	0.00410953	2.68618e-05	1.66199e-05	0.0130715	0	0	0	0.00195738	0.0204431
102	H103.2			2.01945	0.028034	0.965212	0.00357628	0.00194505	1.98542	0	0	0	0.968306	1.99199		0.00769215	0.00453547	0.0092082	0.0012219	0.000645627	0.0105043	0	0	0	0.00456324	0.0256935
103	H103.3			2.01927	0.0343841	0.950113	0.00417429	0.00313313	1.99263	0	0	0	0.961034	2.01573		0.00785366	0.00624978	0.00893991	0.00122367	0.00181399	0.010546	0	0	0	0.00621722	0.0270355
104	H021.1			2.96438	1.01461	0.000944713	0.00112552	0	1.04162	0	0	0	0.000948922	1.04625		0.0280401	0.138481	1.34161e-05	0.000295933	0	0.0118274	0	0	0	0.000148471	0.16324
105	H021.2			2.97075	1.00631	0	0	0	1.0369	0	0	0	0	1.03072		0.00735357	0.0170985	0	0	0	0.00906522	0	0	0	0	0.0210893
108	BA-YB-38.1			2.56874	0.560253	0.412584	0.0264615	0.00867315	1.4295	0	0.0036604	0	0.413358	1.43221		0.00967197	0.0340945	0.001797	0.000242599	3.77756e-05	0.011545	0	1.59427e-05	0	0.0146474	0.0526475
109	BA-YB-38.2			2.57061	0.546394	0.413582	0.0252074	0.00716795	1.43257	0	0.00336968	0	0.419858	1.45446		0.00784174	0.0133489	0.0060448	0.00138994	0.00108477	0.010269	0	0.00109384	0	0.00689373	0.0257948
110	BA-YB-38.3			2.54262	0.526464	0.43333	0.0228997	0.00861315	1.46319	0	0.00335121	0	0.441015	1.4893		0.00783232	0.0128241	0.00628109	0.00128814	0.00153589	0.010341	0	0.00121633	0	0.00694381	0.025979
111	BA-YB-38.4			2.5741	0.552364	0.399389	0.0280412	0.00788848	1.43379	0	0.0036384	0	0.407683	1.46372		0.00777208	0.0135071	0.00588923	0.00170092	0.00113864	0.0103201	0	0.00132833	0	0.00685734	0.026443
112	BA-YB-38.5			2.57556	0.557006	0.403894	0.0251434	0.00900588	1.42785	0	0.00312462	0	0.40967	1.44841		0.0078717	0.0136421	0.00590352	0.00131706	0.00143335	0.0102584	0	0.00103224	0	0.00685729	0.0260227
113	BA-YB-38.6			2.56524	0.551188	0.409579	0.0263575	0.00715287	1.43925	0.00101392	0.00311686	0	0.414978	1.45837		0.00787868	0.0134048	0.00600976	0.00151106	0.00105038	0.0102429	3.78661e-06	0.0011506	0	0.00689447	0.0256439
114	BA-YB-38.7			2.53652	0.526773	0.431531	0.0229173	0.00937362	1.46972	0.00100846	0.0033816	0.00123154	0.439845	1.49819		0.00802475	0.0129894	0.00628394	0.00126903	0.00169922	0.010511	0.0010822	0.00127056	4.64663e-06	0.00703904	0.0262844
115	BA-YB-38.8			2.56792	0.542294	0.41697	0.0229968	0.00753272	1.43611	0	0.00285407	0	0.424558	1.46239		0.00728592	0.0133602	0.00616469	0.00137945	0.00103588	0.00928179	0	0.00103188	0	0.00701418	0.0253288
116	BA-YB-38.9			2.57231	0.545189	0.413944	0.0270185	0.00905971	1.42963	0	0.00183183	0	0.419811	1.45004		0.00778786	0.0131582	0.00608845	0.00161406	0.00153899	0.0102477	0	0.000770673	0	0.00685986	0.0254747
117	BA-YB-38.10			2.54919	0.535343	0.43174	0.022953	0.00753233	1.4539	0	0.00234218	0	0.43614	1.46888		0.00788946	0.0131482	0.0063186	0.00123635	0.00113499	0.0103205	0	0.00154652	0	0.00699172	0.0257896
118	BA-YB-38.11			2.56042	0.534814	0.421907	0.0263216	0.00788494	1.44395	0	0.00182637	0.00105443	0.42924	1.46919		0.0077536	0.0130671	0.00618254	0.00158541	0.00133516	0.0101969	0	0.000860974	3.95322e-06	0.00701547	0.0255974
119	BA-YB-38.12			2.60246	0.570837	0.385836	0.0264412	0.00940283	1.39905	0	0.00261836	0	0.392523	1.42344		0.00784034	0.0139067	0.00569206	0.00145711	0.00151504	0.0101135	0	0.00170472	0	0.00671939	0.0258001
120	BA-YB-38.13			2.61408	0.575228	0.37698	0.02634	0.00825321	1.38882	0	0.00260486	0	0.385295	1.41961		0.0077074	0.0134071	0.00588347	0.00144144	0.00115606	0.00999969	0	0.0010992	0	0.00655189	0.025413
121	BA-YB-38.14			2.65866	0.619015	0.333039	0.034739	0.00783264	1.34071	0	0.00386403	0	0.337553	1.35901		0.0077512	0.0145051	0.00527182	0.0018544	0.00124778	0.00983669	0	0.00170924	0	0.00628843	0.0249989
122	BA-YB-38.15			2.58885	0.556484	0.393476	0.0279921	0.00786577	1.41619	0	0.0033821	0.00105303	0.402387	1.44844		0.00782343	0.0124747	0.00659235	0.00128987	0.00129687	0.0102614	0	0.0010658	3.91009e-06	0.00668769	0.0251837
123	BA-YB-38.16			2.5805	0.568151	0.404545	0.0280806	0.00714222	1.41739	0	0.00311229	0	0.404285	1.41664		0.00788232	0.0136877	0.00623007	0.00145366	0.00114751	0.0102034	0	0.00103916	0	0.00682855	0.0252876
124	BA-YB-38.17			2.55269	0.544428	0.431107	0.0205332	0.00599484	1.44766	0	0.00232843	0.0012265	0.432858	1.4537		0.0078541	0.0127433	0.00627967	0.00108129	0.0010602	0.0102976	0	0.0008361	4.50808e-06	0.00672567	0.0250854
125	BA-YB-38.18			2.57878	0.56967	0.39571	0.0245685	0.00861812	1.42526	0	0.00310617	0	0.399788	1.4401		0.00785684	0.0139103	0.00588208	0.00158364	0.0017254	0.0102352	0	0.00159326	0	0.00685824	0.0260887
126	BA-YB-38.19			2.54443	0.545355	0.431878	0.0257172	0.00786502	1.45585	0	0.0020788	0	0.430656	1.4519		0.00788068	0.0129344	0.0066771	0.00146652	0.0011227	0.010421	0	0.000790557	0	0.00695618	0.0253872
127	BA-YB-38.20			2.58884	0.567247	0.387212	0.0291613	0.00674089	1.41785	0	0.00339513	0	0.39372	1.44182		0.00786083	0.0139393	0.00576282	0.00159322	0.00112252	0.0102325	0	0.00183193	0	0.00682092	0.0260981
129	BH-184.1			2.61248	0.617499	0.361796	0.0159336	0.00783396	1.38998	0	0.00232785	0.00139836	0.363531	1.39665		0.0027124	0.00120712	0.000707257	3.11477e-05	1.53142e-05	0.00271721	0	4.5506e-06	2.73358e-06	5.20866e-14	1.75218e-14
130	BH-184.2			2.59919	0.600144	0.372479	0.00860264	0.00750536	1.40963	0	0.00156128	0.00124519	0.379656	1.43694		0.00789282	0.0134006	0.00579745	0.000675795	0.00123007	0.0102075	0	0.000737538	0.000866542	0.00651812	0.0253016
131	BH-184.3			2.60384	0.610657	0.367616	0.0159821	0.0082405	1.4007	0	0.00209744	0	0.369797	1.40916		0.00781797	0.0142357	0.00577452	0.00201615	0.00135903	0.0101395	0	0.00155557	0	0.00664591	0.0258463
132	BH-184.4			2.57506	0.577811	0.400726	0.0166351	0.00751546	1.42805	0	0.00234995	0	0.402716	1.4353		0.00792568	0.0129852	0.00629993	0.00133057	0.00114088	0.0103663	0	0.00121985	0	0.00665425	0.0250305
133	BH-184.5			2.59377	0.586712	0.388881	0.016017	0.00637799	1.40749	0.00101141	0.00259127	0	0.392227	1.41974		0.00775481	0.0137016	0.00574311	0.0012309	0.00109499	0.0101073	3.7674e-06	0.0012641	0	0.00664575	0.0252651
134	BH-184.6			2.62851	0.63569	0.343543	0.0188405	0.00748365	1.37477	0	0.00129843	0.00122681	0.344265	1.37779		0.00776772	0.0148815	0.00538361	0.0014801	0.00150092	0.00997623	0	0.000576623	4.57055e-06	0.00640239	0.0256488
135	BH-184.7			2.65523	0.646075	0.322438	0.0188343	0.00745314	1.35023	0	0.00184097	0	0.326625	1.3679		0.00768549	0.0146619	0.00533238	0.00128992	0.00124986	0.00991797	0	0.00160741	0	0.00627399	0.0254653
136	BH-184.8			2.57148	0.573915	0.399938	0.0149141	0.00714226	1.43377	0.00101503	0.00286394	0	0.404524	1.45038		0.00788971	0.0127835	0.00667078	0.001014	0.00117593	0.0102189	3.75139e-06	0.00180302	0	0.00681978	0.0251537
137	BH-184.9			2.63608	0.611353	0.346024	0.0165657	0.00673898	1.37287	0	0.00182827	0	0.355345	1.40997		0.00768168	0.0144935	0.00506036	0.00134904	0.00122376	0.0100108	0	0.00072159	0	0.00644932	0.0261176
138	BH-184.10			2.60702	0.590352	0.379051	0.0148326	0.00749708	1.39596	0	0.00129969	0.00157737	0.385169	1.41866		0.00782364	0.0132558	0.00627993	0.00115484	0.00139156	0.0101362	0	0.000842573	5.84399e-06	0.00663382	0.0253792
139	BH-184.11			2.57288	0.559277	0.407269	0.0154388	0.00788585	1.43309	0	0.00209612	0	0.41479	1.45973		0.00783902	0.0130781	0.00643401	0.00127192	0.00136407	0.0102186	0	0.0020202	0	0.00689276	0.0258724
140	BH-184.12			2.65488	0.643766	0.329547	0.0182374	0.00746721	1.34675	0	0.00104067	0.00104945	0.332422	1.35863		0.00767054	0.0156308	0.00499522	0.00147915	0.00116271	0.0098338	0	0.00057522	3.84018e-06	0.00637209	0.0263262
141	BH-184.13			2.62395	0.633231	0.351245	0.0147832	0.00855614	1.37632	0	0.00206562	0.00175447	0.351557	1.37769		0.00780046	0.0141482	0.00576045	0.00103854	0.00146682	0.0100647	0	0.00242885	0.001549	0.00643131	0.0250222
142	BH-184.14			2.58089	0.588881	0.387272	0.0137175	0.00711512	1.42714	0	0.0018361	0	0.391281	1.44206		0.00767671	0.0129833	0.00604316	0.00111713	0.00107405	0.0100456	0	0.000919499	0	0.00651923	0.0249127
143	BH-184.15			2.68495	0.672244	0.293803	0.0204096	0.0063362	1.32103	0	0.00207986	0	0.297897	1.33957		0.00766198	0.0155814	0.00470738	0.00184094	0.00111232	0.00976965	0	0.0013107	0	0.00591015	0.0260526
144	BH-184.16			2.59227	0.585205	0.388706	0.0137163	0.00822514	1.41167	0	0.00156247	0	0.393613	1.42968		0.00777394	0.012597	0.00676763	0.000875141	0.0016291	0.0100931	0	0.000833231	0	0.00670167	0.0247769
145	BH-184.17			2.47836	0.494985	0.491884	0.00861543	0.00752631	1.52684	0	0.00181801	0	0.494154	1.53409		0.00808397	0.0116497	0.0076288	0.000771526	0.0011533	0.0106861	0	0.00141811	0	0.00716298	0.0258548
146	BH-184.18			2.63949	0.632831	0.342559	0.0148459	0.00786919	1.36312	0	0.00207309	0	0.346013	1.37697		0.00718857	0.0159618	0.00482129	0.0018285	0.00131211	0.00893604	0	0.001351	0	0.00662642	0.0263331
147	BH-184.19			2.59859	0.584017	0.389654	0.0143272	0.00787771	1.40268	0	0.00208734	0	0.394432	1.42005		0.00776507	0.0130148	0.00649082	0.00123049	0.00124145	0.0101631	0	0.00105886	0	0.00673864	0.0250523
148	BH-184.20			2.54926	0.547159	0.435621	0.0120446	0.00676424	1.45177	0	0.00182517	0	0.437935	1.45966		0.0077846	0.0127785	0.00673492	0.0010061	0.00104209	0.0102638	0	0.00101102	0	0.00698326	0.0254207
149	BA-YB-40.1			2.9751	0.967424	0.00375855	0.0139701	0.0044061	1.03396	0	0	0	0.00381737	1.05016		0.00752782	0.0229535	5.78746e-05	0.00133114	0.000824263	0.00825752	0	0	0	0.000110528	0.0274974
151	BA-YB-40.3			2.9838	0.971716	0.00662713	0.00613885	0	1.02338	0	0.00176264	0	0.00668433	1.04192		0.0115351	0.0451006	0.00809151	5.67564e-05	0	0.00933528	0	0.00156058	0	0.00820769	0.0526767
152	BA-YB-40.4			2.97819	0.960378	0.00699619	0.00613398	0.00146118	1.03376	0	0.00126519	0	0.00718696	1.06224		0.00735474	0.0167165	0.00125948	0.000999343	5.39049e-06	0.00892506	0	0.000769187	0	0.00129082	0.0217189
153	BA-YB-40.5			2.95427	0.96811	0.0187231	0.00501239	0.00182502	1.05505	0	0.00178064	0	0.0188733	1.06407		0.00756439	0.0169353	0.00318865	0.000821274	0.00147184	0.00920875	0	0.0014721	0	0.00317858	0.0221401
154	H103.1			2.01293	0.0251516	0.971571	0.00354934	0.00311983	1.99006	0	0	0	0.971136	2.0015		0.0223965	0.000532773	0.0721717	0.000661691	0.0016785	0.0241994	0	0	0	0.00252984	0.168117
155	H103.2			2.01019	0.0350294	0.965785	0.00352888	0.00388945	1.99378	0	0	0	0.961646	1.98544		0.00706986	0.00672581	0.00915683	0.000954027	0.00144392	0.0098589	0	0	0	0.00654164	0.0271086
156	H103.3			2.01735	0.0306046	0.971509	0.00354114	0.00232536	1.98221	0	0.00107738	0	0.966061	1.9713		0.00777902	0.00432854	0.00925453	0.00102248	0.000735054	0.0104553	0	4.17139e-06	0	0.00429808	0.0251401
157	H021.1			2.98581	0.954147	0	0	0.00147155	1.03322	0	0	0	0	1.11049		0.0287187	0.14162	0	0	0.000744627	0.0119242	0	0	0	0	0.191752
158	H021.2			2.97616	1.0083	0	0.00112063	0	1.02865	0	0	0	0	1.01937		0.00731061	0.0171634	0	4.16021e-06	0	0.00896162	0	0	0	0	0.0208383
17	H103.2			2.00975	0.0297055	0.95713	0.00294582	0.00271909	2.00224	0.000348923	0.000266953	0	0.967032	2.02321		0.00834269	0.00500147	0.00993965	0.00101927	0.00107124	0.0115916	1.44037e-06	0.000334966	0	0.00500697	0.0287603
18	H103.3			2.01462	0.0324913	0.962337	0.00355245	0.00346702	1.98991	0	0.00134289	0.000727124	0.963921	1.99343		0.00881957	0.00549088	0.0101571	0.00111904	0.00155606	0.0117812	0	0.0123414	3.22976e-06	0.00544022	0.0285214
20	H021.2			2.96998	0.998989	0.000471322	0.00226841	0	1.03871	0	0	0.000876065	0.00047067	1.03729		0.00737311	0.0182485	1.7574e-06	0.00143896	0	0.00888213	0	0	0.00097477	9.00868e-06	0.0223539
21	H021.3			2.96991	0.989261	0	0.0017085	0.00110537	1.04107	0.000994357	0	0	0	1.05093		0.00741869	0.0178469	0	0.000752426	4.14372e-06	0.00901439	3.72756e-06	0	0	0	0.0224229
25	11164.2			2.76791	0.738471	0.209783	0.0378684	0.00593202	1.23847	0	0.00102957	0.0015663	0.212779	1.25627		0.00750455	0.0159597	0.00438878	0.00145204	0.00147238	0.00934491	0	0.000724839	0.000674068	0.00508946	0.0244737
26	11164.3			2.74202	0.722461	0.231135	0.0341193	0.00446926	1.26538	0.000335318	0.00104956	0.00226101	0.234049	1.28149		0.00758108	0.0153733	0.00506534	0.00145451	0.000916401	0.00949084	1.22703e-06	0.00118472	0.00130892	0.00550638	0.0245825
27	11164.4			2.78891	0.733944	0.189746	0.0530915	0.00555758	1.21989	0	0.00127336	0.00224777	0.194294	1.24925		0.00741366	0.0154661	0.00401557	0.0024561	0.00146482	0.00919635	0	0.00163057	0.00106409	0.0046504	0.0240707
28	11164.5			2.85474	0.808353	0.129179	0.0473065	0.00295906	1.15246	0.000332297	0	0.00120174	0.1312	1.17059		0.00727031	0.0169834	0.00298835	0.00165877	0.000643697	0.00884125	1.21924e-06	0	0.000513994	0.00354207	0.0237516
29	11164.6			2.79293	0.728017	0.197097	0.0499707	0.00558434	1.21335	0	0.00103289	0.00139604	0.20216	1.24471		0.00792943	0.0148918	0.00534546	0.00185686	0.00204436	0.0101442	0	3.93413e-06	0.00105434	0.00551928	0.0244396
30	11164.7			2.77861	0.744189	0.204446	0.0391755	0.00519549	1.22552	0.000669501	0.00129692	0.000529335	0.207009	1.24101		0.00744894	0.0158549	0.00444369	0.00141264	0.00116276	0.00929254	2.45716e-06	0.00139418	0.000349558	0.00500841	0.0242035
31	11164.8			2.87242	0.804296	0.117834	0.054325	0.00371268	1.1362	0	0	0	0.120708	1.16399		0.00718658	0.017121	0.00259666	0.00229981	0.000830744	0.00876971	0	0	0	0.00321522	0.0240634
32	11164.9			2.83075	0.76782	0.156532	0.0441906	0.00296007	1.18201	0	0	0	0.161642	1.22077		0.007977	0.0156072	0.00448242	0.00149138	0.000938563	0.0100263	0	0	0	0.00474084	0.0245466
33	11164.1			2.76234	0.708598	0.22438	0.0494391	0.00562866	1.24137	0.000335303	0.00129219	0.00227046	0.228428	1.26395		0.00808461	0.0150608	0.00549836	0.00192885	0.0020695	0.0102427	1.28098e-06	4.93661e-06	8.67396e-06	0.00569114	0.0247734
34	11164.1			2.80591	0.726746	0.185072	0.0579489	0.00446737	1.20246	0	0.0010334	0.0015717	0.19088	1.24031		0.00738865	0.0154402	0.00387245	0.00209487	0.000940464	0.00921207	0	0.000924959	0.000747892	0.00456629	0.023986
35	11164.1			2.88832	0.832349	0.100256	0.0541124	0.00333605	1.1169	0.000332257	0.000512938	0	0.101634	1.13234		0.00767385	0.0176394	0.00230683	0.00177664	0.000851622	0.00942519	1.25487e-06	0.000556575	0	0.00281117	0.0240524
36	11164.1			2.58366	0.575453	0.391167	0.0172212	0.00750805	1.42333	0	0.00233076	0.000352459	0.397561	1.44716		0.00919844	0.0118308	0.0120415	0.000612789	0.00262713	0.011349	0	0.00538953	1.45441e-06	0.00908762	0.0294236
37	11164.1			2.81955	0.776461	0.1663	0.0362354	0.00445373	1.1892	0	0	0	0.169928	1.2152		0.00752164	0.0187404	0.002669	0.00272338	0.000728658	0.00913705	0	0	0	0.0041292	0.0269372
38	11164.1			2.7902	0.750094	0.196433	0.0357681	0.00521118	1.21656	0	0	0.00017443	0.200006	1.23885		0.00787383	0.0152413	0.00463446	0.00158746	0.00136926	0.0100299	0	0	6.6177e-07	0.00496127	0.0242738
39	11164.2			2.80869	0.756037	0.178959	0.0510008	0.00445958	1.19635	0	0.000257624	0.000895622	0.181538	1.21371		0.00755388	0.0161043	0.00393522	0.00229504	0.000973629	0.00918222	0	9.57189e-07	0.00465439	0.00452759	0.0239892
40	11164.2			2.78262	0.748167	0.198321	0.0393664	0.00446723	1.22488	0	0	0.00087704	0.201205	1.24285		0.00790462	0.0160956	0.00454915	0.00142406	0.00118008	0.0101346	0	0	0.000966548	0.0050199	0.0253914
41	11164.2			2.79206	0.736505	0.198928	0.0495106	0.00558676	1.21165	0	0	0.000877931	0.202007	1.23053		0.00743122	0.0156315	0.0044344	0.002078	0.00147981	0.00922797	0	0	0.000984774	0.00497746	0.0237972
42	11164.2			2.71051	0.689129	0.268673	0.0233366	0.00186647	1.30038	0.00033555	0.000258627	0.000697754	0.273877	1.32575		0.00815421	0.0147722	0.00580713	0.000865347	0.000412593	0.0105963	1.28089e-06	9.87253e-07	0.000762438	0.00612518	0.0257541
43	11164.2			2.75016	0.722416	0.227087	0.0308117	0.00448222	1.25566	0.000710288	0.00099169	0.00559349	0.231696	1.28127		0.00819914	0.0159814	0.00426159	0.00179626	0.00279474	0.00945596	0.00177224	0.00433638	0.00757183	0.00514667	0.0253224
44	11164.2			2.7537	0.721174	0.217409	0.034713	0.00636377	1.25628	0.000333865	0.00178095	0.00401247	0.223416	1.29112		0.0075481	0.0153876	0.00450116	0.00172384	0.0016902	0.00943702	0.000423269	0.00229207	0.000818068	0.00516349	0.0249512
45	11164.2			2.88443	0.810342	0.101889	0.0556023	0.00331026	1.12764	0.000669793	0	0.000172192	0.105305	1.16552		0.00726829	0.017086	0.0021433	0.00257863	0.00062869	0.00870367	0.00188897	0	4.85272e-05	0.00275796	0.0242685
46	11164.2			2.71652	0.693874	0.265707	0.0266574	0.00333746	1.29094	0	0.000515552	0.00071018	0.269422	1.30934		0.0084191	0.0141679	0.00826683	0.000919301	0.00115198	0.0106307	0	2.01631e-06	0.00294528	0.00743769	0.0260866
47	11164.2			2.77225	0.736461	0.205916	0.0362298	0.00337411	1.23957	0	0	0.000517714	0.210468	1.26707		0.00754091	0.0164425	0.00387002	0.0020075	0.0010814	0.00934267	0	0	0.000767267	0.00487134	0.0252304
73	H103.2			2.01831	0.0278758	0.952191	0.00414172	0.00310298	1.99363	0	0.000806793	0.000825302	0.967461	2.02613		0.00968917	0.000134318	0.0147145	1.99566e-05	1.49516e-05	0.0125043	0	3.88749e-06	0.00753188	0.000531525	0.036647
74	H103.3			2.01661	0.029691	0.954817	0.00295722	0.00311422	1.99483	0	0.000271187	0	0.966961	2.02046		0.00834264	0.0053853	0.0100438	0.000778952	0.00116604	0.0114666	0	0.000369197	0	0.00533623	0.0290303
75	H021.1			2.97209	0.987354	0.000471613	0.00168791	0.000365761	1.03985	0	0	0.000689989	0.000491264	1.08324		0.0321115	0.159782	7.40984e-06	0.000593007	0.000136946	0.0135604	0	0	7.82883e-06	9.45728e-05	0.20858
76	H021.2			2.97923	0.973485	0	0.00111593	0.000371167	1.03591	0	0	0	0	1.06329		0.00744	0.0178355	0	0.000612956	0.000922989	0.00902573	0	0	0	0	0.0229918
77	H021.3			2.97476	0.996082	0	0	0	1.03496	0	0	0	0	1.03941		0.00746776	0.0182816	0	0	0	0.00898753	0	0	0	0	0.0224768
81	H103.2			2.0125	0.0316441	0.965849	0.00296034	0.00311124	1.99131	0.000350121	0.000539716	0.000531829	0.965436	1.99071		0.00837875	0.0054946	0.0100899	0.00094571	0.00185333	0.0114913	1.44907e-06	2.23377e-06	0.00103395	0.00539576	0.0285948
82	H103.3			2.02136	0.0261348	0.956008	0.00296263	0.00233971	1.9877	0	0.00209422	0.000741597	0.970475	2.01804		0.00838236	0.00401252	0.0100644	0.000967911	0.000878283	0.0115948	0	0.00637534	0.00130341	0.00407945	0.0284068
84	H021.2			2.96649	1.00386	0	0.0011012	0	1.04279	0	0	0.000343282	0	1.038		0.00734779	0.017767	0	0.000764234	0	0.00895272	0	0	1.27348e-06	0	0.0218313
85	H021.3			2.97194	1.00604	0	0.000558835	0.000368045	1.03429	0.000331082	0	0.000351799	0	1.02787		0.00743687	0.0181637	0	0.00041526	1.37392e-06	0.00897885	1.23593e-06	0	0.000748608	0	0.0219746
102	H103.3			2.01472	0.0333142	0.950248	0.00295584	0.00347693	1.99815	0	0.0011068	0.00036434	0.963258	2.02576		0.0082372	0.00542517	0.00992942	0.000725909	0.00125744	0.0114468	0	0.00177755	1.50723e-06	0.00537393	0.028953
103	H021.1			2.98103	0.966398	0.000472188	0.000560426	0	1.03465	0.000663124	0	0.000690049	0.000499294	1.09402		0.0279066	0.137102	7.08039e-06	0.000190937	0	0.0120965	6.62388e-06	0	0.00182501	8.13042e-05	0.177609
104	H021.2			2.98574	0.928971	0.000476035	0.00113365	0	1.042	0	0	0	0.00050965	1.12014		0.0074143	0.0170333	0.00140731	0.00143358	0	0.0090215	0	0	0	0.0015129	0.024194
148	H103.1			2.01816	0.0270163	0.955499	0.00292352	0.00382141	1.99173	0.000352285	0.00107786	0	0.969629	2.02126		0.00866509	0.000522546	0.00408615	0.00346659	0.00488623	0.0131636	0.00148782	4.6094e-06	0	0.00344641	0.0212518
149	H103.2			2.01639	0.0315002	0.958781	0.00414811	0.00272162	1.99126	0	0.000821536	0.000181602	0.964179	2.00272		0.00817153	0.00565849	0.0100286	0.0013872	0.000816606	0.0114202	0	0.00092209	7.5658e-07	0.00568247	0.0291664
150	H103.3			2.02104	0.0322646	0.952754	0.00234492	0.00270017	1.98764	0.000697278	0.00106562	0.00123963	0.964969	2.01338		0.0087494	0.0051448	0.0101747	0.000585543	0.00117981	0.0118065	3.06397e-06	0.00147685	0.0103156	0.00509341	0.0289693
151	H021.1			2.98336	0.935919	0	0.00112059	0.00110403	1.0413	0.000331573	0	0.00103511	0	1.13834		0.0276895	0.136472	0	0.000441882	0.000495782	0.0121805	0.000570942	0	0.000981257	0	0.191195
152	H021.2			2.96535	0.995646	0	0.00111856	0	1.04648	0.000334039	0	0.000515505	0	1.05025		0.00747057	0.0178831	0	0.00077452	0	0.00909184	0.000692985	0	0.000489462	0	0.0223923
153	H021.3			2.97186	1.00178	0	0.00113338	0	1.03598	0	0	0.000849452	0	1.03334		0.00749612	0.018182	0	0.000883827	0	0.00895877	0	0	0.00151677	0	0.022093
156	11164.1			2.81524	0.733955	0.172214	0.0568559	0.00447342	1.1973	0	0.000243331	0.00122987	0.101282	1.36477		0.0947637	0.0492852	0.261584	0.00197468	0.000151273	0.0413612	0	0.000827554	0.000331743	0.406901	0.621645
157	11164.2			2.74872	0.699173	0.231719	0.0453153	0.00629439	1.25937	0.000334134	0.00206389	0.000521552	0.2374	1.29044		0.00838194	0.0148977	0.0054494	0.00149077	0.00166764	0.0104756	1.29796e-06	0.00685257	0.000430287	0.00571061	0.0253076
158	11164.3			2.83153	0.787365	0.148232	0.0452553	0.0044644	1.17775	0.000652886	0	0	0.151168	1.20116		0.00743482	0.0175484	0.00304882	0.00170089	0.000844512	0.00907536	0.00144868	0	0	0.00387238	0.0252987
159	11164.4			2.73046	0.704068	0.24497	0.0295246	0.00930962	1.2758	0.000675947	0.00103198	0.00191787	0.250363	1.30411		0.00820177	0.0143634	0.00630521	0.00113064	0.00250952	0.0105147	0.000991314	4.01929e-06	7.46959e-06	0.00624434	0.0251126
160	11164.5			2.84215	0.790806	0.142542	0.0491571	0.00370451	1.16518	0.000331604	0	0.00103955	0.145117	1.18631		0.00729518	0.0167474	0.00284104	0.00245058	0.00053303	0.00888978	0.00038484	0	0.00052376	0.00359993	0.0238876
161	11164.6			2.84753	0.812159	0.133513	0.0450839	0.00367512	1.15817	0.000685203	0	0.000510581	0.134786	1.16933		0.00786265	0.0163309	0.00344385	0.00161274	0.00110306	0.0096775	0.00136907	0	0.000476194	0.00378663	0.0233741
162	11164.7			2.75861	0.72449	0.214985	0.0331611	0.00599599	1.25287	0.000332024	0	0.00300873	0.221061	1.28848		0.00832956	0.0147662	0.00564095	0.00126645	0.00188989	0.0103621	0.000422962	0	0.00569976	0.00576068	0.0250922
163	11164.8			2.77518	0.743985	0.202368	0.0333818	0.0018484	1.23643	0.000656767	0.000257027	0.000523554	0.206596	1.26238		0.00753588	0.0158631	0.0042134	0.00156367	0.000353892	0.00930534	0.0013013	9.53052e-07	0.000186768	0.00488971	0.0246509
164	11164.9			2.76766	0.741109	0.204781	0.0351472	0.00446943	1.24045	0	0.00180149	0.00483406	0.20878	1.2648		0.00860982	0.0157536	0.00442135	0.00164297	0.00236292	0.00958749	0	0.00932285	0.00797431	0.00500983	0.0245918
165	11164.1			2.79039	0.75	0.187271	0.0446762	0.00554719	1.21772	0.000333773	0.000772299	0.00104413	0.190752	1.24048		0.00736583	0.0158876	0.00413815	0.00200938	0.00142499	0.00919179	1.22603e-06	0.000499602	0.000259306	0.00471715	0.0243379
166	11164.1			2.79289	0.726839	0.195823	0.0536235	0.00521549	1.21363	0.000343193	0.000257683	0.00155643	0.200617	1.24348		0.00748046	0.0155413	0.00443251	0.00208875	0.0011039	0.00928503	0.000656825	0.000406679	0.00138542	0.00494185	0.0242326
167	11164.1			2.83348	0.77966	0.149492	0.0480221	0.00371049	1.17655	0.000323002	0	0.000520738	0.153019	1.20442		0.00738994	0.0164661	0.00327274	0.00169109	0.000821226	0.009059	0.00070619	0	0.000319213	0.00390391	0.0241583
168	11164.1			2.75349	0.703895	0.225541	0.0472081	0.00523253	1.25532	0.000686853	0.00077584	0.00155507	0.230961	1.28568		0.00821266	0.01424	0.00574623	0.00173145	0.00157346	0.0103649	0.00163931	3.00231e-06	0.00256698	0.00581618	0.0244234
169	11164.1			2.84713	0.784789	0.14514	0.0498124	0.0033407	1.15952	0	0	0.000689491	0.148182	1.18391		0.00735361	0.0174874	0.00307074	0.00192888	0.000791594	0.00898551	0	0	0.000456651	0.00384737	0.0248335
170	11164.1			2.77777	0.7193	0.20552	0.0499817	0.00448702	1.23159	0	0.000516264	0.00190731	0.210858	1.26378		0.00795939	0.0145151	0.0052333	0.001803	0.00143734	0.0102028	0	1.97438e-06	0.00248356	0.00536492	0.0244431
171	11164.2			2.84982	0.807446	0.132718	0.0524879	0.00407719	1.1544	0.000998709	0	0	0.133735	1.16332		0.0073364	0.0171861	0.00294879	0.00190159	0.00105393	0.00892756	3.64137e-06	0	0	0.00353625	0.0236828
172	11164.2			2.81526	0.788837	0.162024	0.0446802	0.00407835	1.19012	0.000333006	0.000257173	0.000521389	0.162777	1.19581		0.00787447	0.0158623	0.00434415	0.00156029	0.00115388	0.00999969	0.000328202	9.64273e-07	1.95495e-06	0.00456659	0.0238376
173	11164.2			2.81477	0.770209	0.168419	0.0435161	0.00332941	1.19422	0	0	0.000508342	0.17151	1.21629		0.00779513	0.0155036	0.00414103	0.00167272	0.000902497	0.00995231	0	0	0.000978782	0.0044817	0.0240876
174	11164.2			2.82955	0.769832	0.157174	0.0441144	0.0036955	1.18158	0	0	0.000697145	0.16188	1.21708		0.00771869	0.0156847	0.00374657	0.0017762	0.0013153	0.00978503	0	0	0.00113458	0.00425876	0.0241617
175	11164.2			2.7886	0.732718	0.202726	0.0482832	0.00596618	1.21351	0.000669825	0.000774408	0.00121584	0.206109	1.23393		0.00781588	0.0149864	0.00500055	0.00190322	0.00181239	0.00992543	2.52569e-06	2.92004e-06	0.00195047	0.00524967	0.02391
176	11164.2			2.77554	0.723619	0.205932	0.0453994	0.00522215	1.23439	0.000664829	0	0.000347826	0.211262	1.26648		0.00749312	0.0154224	0.00447525	0.00168445	0.00104101	0.00936922	0.000995302	0	0.000270613	0.0050507	0.0245099
177	11164.2			2.37987	0.399034	0.583438	0.00638725	0.0189421	1.62148	0.000686374	0.00158402	0	0.589993	1.64015		0.00874082	0.00875048	0.0122271	0.000249833	0.00446236	0.0112702	0.00123273	6.42269e-06	0	0.00757841	0.0298115
178	11164.2			2.88663	0.824598	0.0974264	0.0621172	0.00221408	1.12249	0	0	0	0.0990683	1.14146		0.00769839	0.0245115	0.00128376	0.0104132	0.000179636	0.00804134	0	0	0	0.00299546	0.0336517
179	11164.2			2.81284	0.743536	0.173016	0.0465366	0.00335286	1.20195	0	0	0	0.179667	1.24838		0.00786333	0.0149248	0.00543991	0.00150269	0.00146688	0.00996418	0	0	0	0.00548996	0.0248055
180	11164.2			2.79749	0.766826	0.181386	0.0389885	0.00443779	1.20889	0.000666467	0.00128421	0.000347145	0.183775	1.22495		0.00792143	0.0162664	0.00428522	0.0015092	0.00145356	0.0100712	2.50497e-06	4.8268e-06	1.30477e-06	0.00477829	0.0249161
181	11164.3			2.78976	0.75809	0.191627	0.0375899	0.00409533	1.21576	0.000975367	0.000258761	0.00108094	0.194129	1.23177		0.00750998	0.0161284	0.00437929	0.00156597	0.00103426	0.00924207	0.0016024	0.000231228	0.00237137	0.00489835	0.0245067
182	11164.3			2.82709	0.775973	0.156013	0.0395686	0.00370479	1.18511	0.000335528	0	0	0.160617	1.2202		0.00728657	0.0164268	0.00356125	0.00173926	0.00101684	0.00899502	0.000346342	0	0	0.00420472	0.0245644
183	11164.3			2.72871	0.70505	0.251587	0.0255805	0.00484237	1.27963	0	0.000516667	0.000872902	0.256169	1.30316		0.00812956	0.0144379	0.00622526	0.00106356	0.00150752	0.0104749	0	1.97565e-06	3.33784e-06	0.00616988	0.0252263
184	11164.3			2.74517	0.720794	0.236931	0.0284414	0.0063268	1.25885	0.000335368	0.00128418	0.00156074	0.240302	1.27689		0.00768072	0.0159181	0.00467281	0.00159655	0.00157072	0.00954446	1.24348e-06	0.00254544	0.00168746	0.00544414	0.0250744
185	11164.3			2.90026	0.82506	0.0922309	0.0624934	0.00222036	1.10727	0	0	0.000348852	0.094162	1.13051		0.007186	0.0173968	0.00185573	0.00325734	0.00042037	0.0086061	0	0	0.000229741	0.00244924	0.0235583
186	H103.1			2.01573	0.0252302	0.9546	0.00355475	0.0023452	1.99724	0	0.00134717	0	0.970702	2.03293		0.0116106	0.000547366	0.028215	0.000112649	0.00116104	0.0154276	0	7.83115e-06	0	0.00108941	0.0690498
187	H103.2			2.01538	0.0288873	0.956241	0.00297626	0.00155583	1.99586	0	0.000804118	0.000911322	0.967783	2.0202		0.00832843	0.00579014	0.00988695	0.000905394	0.000783035	0.0114707	0	0.000713811	3.81005e-06	0.00576057	0.0292581
188	H103.3			2.02442	0.0297082	0.944213	0.00357609	0.0023287	1.99198	0	0	0	0.965971	2.03815		0.00832857	0.00509043	0.0100251	0.00121884	0.00158606	0.0115022	0	0	0	0.00519911	0.0292956
190	H021.2			2.97618	0.995548	0.000472234	0.000564699	0	1.03251	0	0	0.00034542	0.000474015	1.03643		0.00739496	0.0182111	1.75302e-06	0.000503227	0	0.00891027	0	0	1.28226e-06	9.05865e-06	0.0223521
191	H021.3			2.97663	0.959889	0	0.00111754	0.00036696	1.04379	0	0	0.000174374	0	1.08654		0.00735684	0.017476	0	0.00164546	1.36394e-06	0.00895929	0	0	0.000390366	0	0.0233631
224	H103.1			2.01092	0.0288594	0.95736	0.00356293	0.00233453	2.00048	0.000675436	0	0.000184892	0.967237	2.02162		0.0087536	0.000762865	0.0139718	0.000122859	0.00025461	0.012528	0.00170269	0	0.000228662	0.000902914	0.0361674
225	H103.2			2.01727	0.0278122	0.951748	0.00296319	0.00348825	1.99526	0.000709365	0.000537351	0	0.968696	2.03104		0.00831561	0.0047087	0.00990367	0.000831616	0.00178478	0.0115511	0.000813401	2.24472e-06	0	0.00474208	0.0288286
226	H103.3			2.01743	0.0298963	0.953133	0.00296593	0.00233259	1.9946	0	0.00134531	0	0.966695	2.02324		0.00831591	0.00530011	0.0100322	0.00107384	0.000800576	0.0115662	0	0.00271342	0	0.00530784	0.0292648
227	H021.1			2.97301	0.993386	0.000472559	0.00112529	0	1.0375	0	0	0	0.000487765	1.07092		0.0304399	0.151344	7.36209e-06	0.000424181	0	0.0131622	0	0	0	8.72971e-05	0.191678
228	H021.2			2.98356	0.932556	0	0.000561791	0	1.04421	0	0	0	0	1.11946		0.00736874	0.0170886	0	0.000391643	0	0.00898865	0	0	0	0	0.0240688
229	H021.3			2.97522	0.977826	0	0.00166809	0.000368364	1.03964	0	0	0	0	1.06179		0.0074203	0.0177593	0	0.00293622	1.38201e-06	0.00905365	0	0	0	0	0.0230783

## Sheet: (d) plag exp EPMA
			original data											charge-based recalculation
			wt% oxides											moles elements											positive charges												apfu											ratios
			60.084	61.979	56.077	94.195	71.844	101.961	79.865	70.937	40.304			1	2	1	2	1	2	1	1	1			4	1	2	1	2	3	4	2	2
No.	Comment		SiO2	Na2O	CaO	K2O	FeO	Al2O3	TiO2	MnO	MgO	Total		Si	Na	Ca	K	Fe	Al	Ti	Mn	Mg	Total		Si	Na	Ca	K	Fe	Al	Ti	Mn	Mg	Total	oxygens		Si	Na	Ca	K	Fe	Al	Ti	Mn	Mg	Total		cations	Ca/(Ca+Na+K)
1	H103.1		43.49	0.3065	19.5	0.0379	0.0514	36.73	0.0166	0.0131	0	100.145		0.72382	0.00989045	0.347736	0.000804714	0.000715439	0.720472	0.000207851	0.000184671	0	1.80383		2.89528	0.00989045	0.695472	0.000804714	0.00143088	2.16141	0.000831403	0.000369342	0	5.76549	2.88275		2.0087	0.0274473	0.965013	0.00223319	0.00198544	1.9994	0.000576813	0.000512486	0	5.00587		0.995206	0.970161
2	H103.2		43.55	0.296	19.51	0.0478	0.0428	36.43	0.0171	0	0	99.8938		0.724819	0.00955162	0.347914	0.00101492	0.000595735	0.714587	0.000214111	0	0	1.7987		2.89927	0.00955162	0.695829	0.00101492	0.00119147	2.14376	0.000856445	0	0	5.75148	2.87574		2.01637	0.0265716	0.967861	0.00282339	0.00165727	1.9879	0.000595635	0	0	5.00378		0.997256	0.970524
3	H103.3		43.58	0.2732	19.41	0.0416	0.0637	36.62	0	0	0.0117	100		0.725318	0.00881589	0.346131	0.000883274	0.000886643	0.718314	0	0	0.000290294	1.80064		2.90127	0.00881589	0.692262	0.000883274	0.00177329	2.15494	0	0	0.000580588	5.76053	2.88026		2.01459	0.0244863	0.961387	0.00245331	0.00246267	1.99513	0	0	0.000806298	5.00132		0.989133	0.972742
4	H021.1		67.75	11.61	0.0085	0.0204	0	19.81	0.0185	0.0124	0	99.2299		1.12759	0.374643	0.000151577	0.000433144	0	0.38858	0.000231641	0.000174803	0	1.8918		4.51035	0.374643	0.000303155	0.000433144	0	1.16574	0.000926564	0.000349606	0	6.05275	3.02637		2.9807	0.990342	0.000400684	0.00114498	0	1.02718	0.000612326	0.000462079	0	5.00084		0.992349	0.000403961
5	H021.2		67.98	11.54	0.0108	0.0203	0	19.74	0.0086	0	0.0141	99.3139		1.13142	0.372384	0.000192592	0.000431021	0	0.387207	0.000107682	0	0.000349841	1.89209		4.52566	0.372384	0.000385185	0.000431021	0	1.16162	0.000430727	0	0.000699682	6.06162	3.03081		2.98644	0.982931	0.000508359	0.00113771	0	1.02206	0.000284232	0	0.000923427	4.99428		0.9855	0.000516323
6	H021.3		67.76	11.73	0.0213	0.0246	0.0395	19.67	0	0	0.0039	99.2494		1.12775	0.378515	0.000379835	0.000522321	0.000549802	0.385834	0	0	9.67646e-05	1.89365		4.51102	0.378515	0.00075967	0.000522321	0.0010996	1.1575	0	0	0.000193529	6.04961	3.0248		2.98268	1.0011	0.00100459	0.00138143	0.00145412	1.02045	0	0	0.000255923	5.00833		1.00374	0.0010011
7	MCL.1		64.29	1.2112	0	15.33	0.0172	18.73	0.0107	0.0231	0	99.6123		1.07	0.0390842	0	0.325495	0.000239408	0.367395	0.000133976	0.000325641	0	1.80268		4.28001	0.0390842	0	0.325495	0.000478815	1.10219	0.000535904	0.000651282	0	5.74844	2.87422		2.97821	0.108786	0	0.905971	0.000666359	1.0226	0.000372904	0.000906378	0	5.0175		1.01566	0
8	MCL.2		64.37	1.3106	0.0025	15.35	0.0514	18.6	0.0141	0	0.01	99.7087		1.07133	0.0422917	4.45816e-05	0.32592	0.000715439	0.364845	0.000176548	0	0.000248114	1.80557		4.28533	0.0422917	8.91631e-05	0.32592	0.00143088	1.09454	0.000706192	0	0.000496229	5.7508	2.8754		2.98069	0.117665	0.000124036	0.90678	0.00199051	1.01508	0.000491195	0	0.000690309	5.02351		1.02526	0.000121061
9	MCL.3		64.43	1.251	0.0053	15.26	0.0269	18.95	0.0218	0.0165	0	99.9616		1.07233	0.0403685	9.45129e-05	0.324009	0.000374422	0.371711	0.000272961	0.000232601	0	1.80939		4.28933	0.0403685	0.000189026	0.324009	0.000748845	1.11513	0.00109184	0.000465202	0	5.77133	2.88567		2.97285	0.111915	0.00026202	0.898257	0.00103802	1.0305	0.000756735	0.000644845	0	5.01623		1.01108	0.000259315
10	H083.1		42.5	0	0.0021	0	0.0087	0	0.0244	0	58.22	100.755		0.707343	0	3.74485e-05	0	0.000121096	0	0.000305516	0	1.44452	2.15233		2.82937	0	7.4897e-05	0	0.000242191	0	0.00122206	0	2.88904	5.71995	2.85998		1.9786	0	0.000104752	0	0.000338732	0	0.000854596	0	4.04065	6.02055		4.04076	1
11	H083.2		42.58	0	0.0108	0	0.026	0.0109	0	0	58.75	101.378		0.708675	0	0.000192592	0	0.000361895	0.000213807	0	0	1.45767	2.16711		2.8347	0	0.000385185	0	0.00072379	0.000641422	0	0	2.91534	5.75179	2.8759		1.97135	0	0.000535742	0	0.0010067	0.000594757	0	0	4.05487	6.02835		4.0554	1
12	H083.3		42.43	0.0136	0.0203	0	0.0112	0.0196	0.0161	0	58.58	101.091		0.706178	0.000438858	0.000362002	0	0.000155893	0.000384461	0.00020159	0	1.45345	2.16117		2.82471	0.000438858	0.000724004	0	0.000311787	0.00115338	0.000806361	0	2.90691	5.73505	2.86753		1.97014	0.00122435	0.00100994	0	0.000434921	0.00107259	0.000562408	0	4.05493	6.02938		4.05717	0.452017
13	D015.1		0.0171	0.0066	0.0204	0.0046	0	0.0713	100.66	0	0.0004	100.78		0.000284602	0.000212975	0.000363786	9.76697e-05	0	0.00139857	1.26038	0	9.92457e-06	1.26274		0.00113841	0.000212975	0.000727571	9.76697e-05	0	0.00419572	5.04151	0	1.98491e-05	5.0479	2.52395		0.000902083	0.000675054	0.00115307	0.000309577	0	0.00443297	3.99493	0	3.14573e-05	4.00244		0.00216916	0.539397
14	D015.2		0.0194	0.0008	0	0.0028	0.015	0.0301	100.24	0.05	0.0038	100.362		0.000322881	2.58152e-05	0	5.94511e-05	0.000208786	0.000590422	1.25512	0.000704851	9.42834e-05	1.25712		0.00129153	2.58152e-05	0	5.94511e-05	0.000417571	0.00177127	5.02047	0.0014097	0.000188567	5.02564	2.51282		0.00102795	8.21872e-05	0	0.000189273	0.000664706	0.00187971	3.99589	0.00224402	0.000300168	4.00228		0.00281565	0
15	D015.3		0.0479	0.0496	0	0.0038	0	0	100.01	0	0	100.111		0.000797217	0.00160054	0	8.06837e-05	0	0	1.25224	0	0	1.25472		0.00318887	0.00160054	0	8.06837e-05	0	0	5.00895	0	0	5.01382	2.50691		0.00254406	0.00510761	0	0.000257476	0	0	3.99611	0	0	4.00402		0.00536509	0
16	H116.1		29.96	0	0.0294	0	70.77	0	0	0.0233	0.0019	100.784		0.498635	0	0.000524279	0	0.985051	0	0	0.00032846	4.71417e-05	1.48459		1.99454	0	0.00104856	0	1.9701	0	0	0.000656921	9.42834e-05	3.96644	1.98322		2.01142	0	0.00211486	0	3.97354	0	0	0.00132496	0.000190162	5.98858		0.00362998	1
17	H116.2		29.79	0	0	0.0076	70.74	0	0	0.0383	0.0203	100.596		0.495806	0	0	0.000161367	0.984633	0	0	0.000539916	0.000503672	1.48164		1.98322	0	0	0.000161367	1.96927	0	0	0.00107983	0.00100734	3.95474	1.97737		2.00592	0	0	0.000652857	3.98361	0	0	0.00218438	0.00203775	5.99441		0.00487498	0
18	H116.3		29.87	0	0.0218	0	70.25	0	0.0049	0.0692	0.0096	100.225		0.497137	0	0.000388751	0	0.977813	0	6.13535e-05	0.000975513	0.00023819	1.47661		1.98855	0	0.000777502	0	1.95563	0	0.000245414	0.00195103	0.00047638	3.94763	1.97381		2.01493	0	0.00157564	0	3.96314	0	0.00024867	0.00395382	0.0009654	5.98482		0.00649486	1
19	D023.1		0.021	0.0388	0	0.0015	0	0.0358	0.002	81.86	0.0031	81.9622		0.000349511	0.00125204	0	3.18488e-05	0	0.000702229	2.50423e-05	1.15398	7.69154e-05	1.15642		0.00139804	0.00125204	0	3.18488e-05	0	0.00210669	0.000100169	2.30796	0.000153831	2.31301	1.1565		0.00241771	0.00866085	0	0.000220311	0	0.0048576	0.000173227	7.98256	0.000532055	7.99942		7.99197	0
20	D023.2		0	0.0102	0.0284	0.0036	0	0	0.0322	81.57	0	81.6445		0	0.000329144	0.000506446	7.64372e-05	0	0	0.00040318	1.14989	0	1.15121		0	0.000329144	0.00101289	7.64372e-05	0	0	0.00161272	2.29979	0	2.30282	1.15141		0	0.00228689	0.00351879	0.000531086	0	0	0.0028013	7.98947	0	7.99861		7.99581	0.555297
21	D023.3		0.0009	0	0.0327	0	0	0	0	81.43	0	81.4637		1.4979e-05	0	0.000583127	0	0	0	0	1.14792	0	1.14852		5.99161e-05	0	0.00116625	0	0	0	0	2.29584	0	2.29707	1.14853		0.000104335	0	0.00406172	0	0	0	0	7.99573	0	7.9999		7.99979	1
22	H021.4		67.73	11.59	0.0078	0.0205	0	19.99	0.0041	0	0	99.3425		1.12726	0.373998	0.000139094	0.000435267	0	0.392111	5.13366e-05	0	0	1.89399		4.50902	0.373998	0.000278189	0.000435267	0	1.17633	0.000205347	0	0	6.06027	3.03013		2.97612	0.987409	0.00036723	0.00114917	0	1.03523	0.000135536	0	0	5.00041		0.988925	0.000371342
23	H021.5		67.69	11.71	0.0166	0.0099	0.0135	19.7	0.0207	0.0083	0.0133	99.1824		1.12659	0.37787	0.000296022	0.000210202	0.000187907	0.386422	0.000259187	0.000117005	0.000329992	1.89228		4.50636	0.37787	0.000592043	0.000210202	0.000375814	1.15927	0.00103675	0.00023401	0.000659984	6.0466	3.0233		2.98108	0.999887	0.000783307	0.000556219	0.000497224	1.02252	0.000685839	0.000309609	0.000873197	5.00719		1.00241	0.000782347
24	H021.6		67.72	11.67	0.015	0.0112	0	19.95	0	0	0.0008	99.3671		1.12709	0.376579	0.000267489	0.000237805	0	0.391326	0	0	1.98491e-05	1.89552		4.50835	0.376579	0.000534979	0.000237805	0	1.17398	0	0	3.96983e-05	6.05972	3.02986		2.97595	0.994314	0.000706275	0.000627895	0	1.03325	0	0	5.24094e-05	5.0049		0.9957	0.000709362
25	Ano.1		43.94	0.5098	19.35	0	0.4824	36.24	0.0077	0	0.0439	100.574		0.73131	0.0164507	0.345061	0	0.00671455	0.71086	9.64127e-05	0	0.00108922	1.81158		2.92524	0.0164507	0.690123	0	0.0134291	2.13258	0.000385651	0	0.00217844	5.78038	2.89019		2.02425	0.0455353	0.955123	0	0.0185857	1.96765	0.000266869	0	0.00301495	5.01443		1.00367	0.954495
26	Ano.2		44.01	0.5055	19.15	0.002	0.4793	36.09	0.018	0	0.0563	100.311		0.732475	0.016312	0.341495	4.24651e-05	0.0066714	0.707918	0.00022538	0	0.00139688	1.80654		2.9299	0.016312	0.682989	4.24651e-05	0.0133428	2.12375	0.000901521	0	0.00279377	5.77003	2.88502		2.03111	0.0452323	0.946947	0.000117753	0.0184994	1.96302	0.000624968	0	0.00387349	5.00943		0.99617	0.954298
27	Ano.3		44.09	0.4625	19.43	0	0.4577	36.12	0.0056	0.0469	0.0063	100.619		0.733806	0.0149244	0.346488	0	0.00637075	0.708506	7.01183e-05	0.00066115	0.000156312	1.81098		2.93522	0.0149244	0.692976	0	0.0127415	2.12552	0.000280473	0.0013223	0.000312624	5.7833	2.89165		2.03014	0.0412897	0.958589	0	0.0176252	1.96014	0.000193988	0.00182913	0.000432451	5.01024		1.00214	0.958705
28	D-test1		56.59	6.61	8.69	0.0296	0.048	27.06	0.0212	0.0476	0.1084	99.2048		0.941848	0.213298	0.154965	0.000628483	0.000668114	0.530791	0.000265448	0.000671018	0.00268956	1.84583		3.76739	0.213298	0.309931	0.000628483	0.00133623	1.59237	0.00106179	0.00134204	0.00537912	5.89274	2.94637		2.55731	0.579148	0.420763	0.00170646	0.00181407	1.44121	0.000720745	0.00182195	0.0073027	5.01179		1.01074	0.420084
29	E-test.1		58.18	6.69	8.44	0.004	0	25.65	0.0194	0.0881	0.1446	99.2162		0.968311	0.21588	0.150507	8.49302e-05	0	0.503134	0.00024291	0.00124195	0.00358773	1.84299		3.87324	0.21588	0.301015	8.49302e-05	0	1.5094	0.00097164	0.00248389	0.00717547	5.91025	2.95513		2.62137	0.58442	0.407447	0.00022992	0	1.36206	0.000657596	0.00336215	0.00971256	4.98926		1.00517	0.410693
30	E-test.2		57.95	6.9	8.25	0.0174	0.0175	25.85	0.0206	0.0368	0.2266	99.269		0.964483	0.222656	0.147119	0.000369446	0.000243583	0.507057	0.000257935	0.00051877	0.00562227	1.84833		3.85793	0.222656	0.294238	0.000369446	0.000487167	1.52117	0.00103174	0.00103754	0.0112445	5.91017	2.95508		2.61105	0.602774	0.398281	0.00100016	0.000659429	1.3727	0.000698282	0.00140441	0.0152206	5.00379		1.01868	0.397464
31	E.3		57.93	6.78	8.21	0.0165	0.0568	25.64	0.0398	0	0.2203	98.8935		0.96415	0.218784	0.146406	0.000350337	0.000790602	0.502937	0.000498341	0	0.00546596	1.83938		3.8566	0.218784	0.292812	0.000350337	0.0015812	1.50881	0.00199336	0	0.0109319	5.89187	2.94593		2.61825	0.594131	0.397581	0.000951378	0.00214697	1.36578	0.0013533	0	0.0148434	4.99504		1.00751	0.400519
32	E.4		57.8	6.85	8.64	0.0039	0.0612	26.3	0.0174	0.0515	0.148	99.8721		0.961987	0.221043	0.154074	8.28069e-05	0.000851846	0.515884	0.000217868	0.000725996	0.00367209	1.85854		3.84795	0.221043	0.308148	8.28069e-05	0.00170369	1.54765	0.000871471	0.00145199	0.00734418	5.93624	2.96812		2.59285	0.595778	0.415277	0.00022319	0.00229599	1.39047	0.00058722	0.00195678	0.00989742	5.00933		1.02313	0.410645
33	E.5		58.22	6.54	8.44	0.0225	0.0437	25.62	0	0.0441	0.1744	99.1048		0.968977	0.211039	0.150507	0.000477732	0.000608262	0.502545	0	0.000621678	0.00432711	1.8391		3.87591	0.211039	0.301015	0.000477732	0.00121652	1.50764	0	0.00124336	0.00865423	5.90719	2.95359		2.62454	0.571613	0.407659	0.00129397	0.00164752	1.36118	0	0.00168386	0.0117203	4.98133		0.99397	0.415738
34	E.6		58.2	6.8	8.27	0.0512	0	25.56	0	0	0.1887	99.07		0.968644	0.219429	0.147476	0.00108711	0	0.501368	0	0	0.00468192	1.84269		3.87458	0.219429	0.294952	0.00108711	0	1.5041	0	0	0.00936383	5.90351	2.95176		2.62527	0.594708	0.399696	0.00294633	0	1.35883	0	0	0.0126892	4.99414		1.01004	0.400758
35	E.7		58.09	6.33	8.57	0.0382	0	24.85	0	0.0073	0.3782	98.2637		0.966813	0.204263	0.152826	0.000811083	0	0.487441	0	0.000102908	0.00938368	1.82164		3.86725	0.204263	0.305651	0.000811083	0	1.46232	0	0.000205816	0.0187674	5.85927	2.92964		2.64009	0.557783	0.417323	0.00221484	0	1.33106	0	0.000281013	0.0256242	4.97438		1.00323	0.427007
36	E.8		57.26	6.51	8.54	0.0022	0.1268	25.89	0.0335	0	0.0975	98.4601		0.952999	0.210071	0.152291	4.67116e-05	0.00176494	0.507841	0.000419458	0	0.00241911	1.82785		3.812	0.210071	0.304581	4.67116e-05	0.00352987	1.52352	0.00167783	0	0.00483823	5.86027	2.93013		2.60193	0.573547	0.415792	0.000127534	0.00481872	1.38653	0.00114523	0	0.00660479	4.9905		0.996071	0.420218
37	E.9		56.7	6.54	8.79	0.0036	0.0567	27.38	0.0851	0	0.0737	99.6292		0.943679	0.211039	0.156749	7.64372e-05	0.00078921	0.537068	0.00106555	0	0.0018286	1.85229		3.77472	0.211039	0.313498	7.64372e-05	0.00157842	1.6112	0.00426219	0	0.00365721	5.92003	2.96002		2.55047	0.570373	0.423643	0.000206586	0.00213299	1.45153	0.00287984	0	0.00494214	5.00618		0.999165	0.426105
38	E.10		56.72	6.23	8.82	0	0.0306	26.27	0.0051	0.0037	0.1004	98.1799		0.944012	0.201036	0.157284	0	0.000425923	0.515295	6.38578e-05	5.2159e-05	0.00249107	1.82066		3.77605	0.201036	0.314567	0	0.000851846	1.54589	0.000255431	0.000104318	0.00498214	5.84373	2.92186		2.58468	0.550432	0.430639	0	0.00116617	1.41087	0.000174841	0.00014281	0.00682049	4.98492		0.988034	0.438948
39	E.11		57.55	6.67	8.38	0	0	26.1	0.0419	0.0184	0.1446	98.905		0.957826	0.215234	0.149437	0	0	0.51196	0.000524635	0.000259385	0.00358773	1.83883		3.8313	0.215234	0.298875	0	0	1.53588	0.00209854	0.00051877	0.00717547	5.89109	2.94554		2.60142	0.584569	0.405867	0	0	1.39047	0.00142489	0.000704482	0.00974417	4.9942		1.00088	0.409786
40	E.12		57.27	6.57	8.81	0	0.0131	26.57	0	0	0.1364	99.3696		0.953166	0.212007	0.157105	0	0.00018234	0.52118	0	0	0.00338428	1.84702		3.81266	0.212007	0.314211	0	0.000364679	1.56354	0	0	0.00676856	5.90955	2.95478		2.58068	0.574006	0.42536	0	0.000493681	1.41108	0	0	0.00916287	5.00078		1.00853	0.42563
41	E.13		57.43	6.51	8.78	0.0425	0	26.39	0.0012	0	0.165	99.3188		0.955829	0.210071	0.15657	0.000902383	0	0.517649	1.50254e-05	0	0.00409389	1.84513		3.82331	0.210071	0.313141	0.000902383	0	1.55295	6.01014e-05	0	0.00818777	5.90862	2.95431		2.58829	0.568853	0.423978	0.00244357	0	1.40174	4.06873e-05	0	0.0110859	4.99644		1.00636	0.425991
42	E.15		57.49	6.47	8.56	0.0372	0	25.83	0.0078	0.0294	0.2479	98.6724		0.956827	0.20878	0.152647	0.000789851	0	0.506664	9.76648e-05	0.000414452	0.00615075	1.83237		3.82731	0.20878	0.305295	0.000789851	0	1.51999	0.000390659	0.000828905	0.0123015	5.87569	2.93784		2.60552	0.568527	0.415672	0.00215083	0	1.37969	0.00026595	0.00112859	0.016749	4.98971		1.00423	0.421424
43	E.16		57.21	6.5	8.51	0.0039	0	26.31	0	0.011	0.1209	98.6659		0.952167	0.209748	0.151756	8.28069e-05	0	0.51608	0	0.000155067	0.0029997	1.83299		3.80867	0.209748	0.303511	8.28069e-05	0	1.54824	0	0.000310134	0.0059994	5.87656	2.93828		2.59245	0.571078	0.413182	0.000225457	0	1.40512	0	0.000422199	0.00816723	4.99064		0.993075	0.419693
44	H103.1		42.91	0.3253	18.83	0.0844	0.0566	35.72	0.0153	0.0438	0.0245	98.0099		0.714167	0.0104971	0.335788	0.00179203	0.000787818	0.70066	0.000191573	0.000617449	0.00060788	1.76511		2.85667	0.0104971	0.671577	0.00179203	0.00157564	2.10198	0.000766293	0.0012349	0.00121576	5.64731	2.82365		2.02338	0.0297405	0.951359	0.00507719	0.00223205	1.98512	0.000542767	0.00174936	0.00172225	5.00092		0.989648	0.964694
45	H103.2		43.05	0.2839	19.62	0.0731	0.1131	35.33	0.0392	0	0	98.5094		0.716497	0.00916117	0.349876	0.0015521	0.00157424	0.69301	0.000490828	0	0	1.77216		2.86599	0.00916117	0.699752	0.0015521	0.00314849	2.07903	0.00196331	0	0	5.6606	2.8303		2.02522	0.0258946	0.988945	0.0043871	0.00444969	1.95883	0.00138735	0	0	5.00912		1.01923	0.97029
46	H103.3		43.64	0.2929	19.3	0.0616	0.0863	36.1	0	0	0.0014	99.4823		0.726316	0.00945159	0.34417	0.00130793	0.00120121	0.708114	0	0	3.4736e-05	1.7906		2.90527	0.00945159	0.688339	0.00130793	0.00240243	2.12434	0	0	6.9472e-05	5.73118	2.86559		2.02769	0.0263864	0.960835	0.0036514	0.00335348	1.97687	0	0	9.69741e-05	4.99889		0.990969	0.969685
47	H103.4		43.38	0.3199	19.13	0.0562	0.0969	35.63	0	0.0263	0	98.6394		0.721989	0.0103229	0.341138	0.00119327	0.00134876	0.698895	0	0.000370752	0	1.77526		2.88796	0.0103229	0.682276	0.00119327	0.00269751	2.09668	0	0.000741503	0	5.68187	2.84094		2.0331	0.0290689	0.960636	0.00336021	0.00379806	1.96807	0	0.00104403	0	4.99908		0.994109	0.967344
48	H103.5		43.39	0.314	19.7	0.0504	0.0637	36.14	0	0.0255	0.0076	99.6912		0.722156	0.0101325	0.351303	0.00107012	0.000886643	0.708899	0	0.000359474	0.000188567	1.79499		2.88862	0.0101325	0.702605	0.00107012	0.00177329	2.1267	0	0.000718948	0.000377134	5.732	2.866		2.01579	0.0282832	0.980608	0.00298708	0.00247493	1.97878	0	0.00100342	0.000526356	5.01046		1.01341	0.969097
49	ANO.1		43.27	0.5168	19.02	0	0.5121	35.16	0	0.0132	0.0531	98.5452		0.720158	0.0166766	0.339176	0	0.00712794	0.689675	0	0.000186081	0.00131749	1.77432		2.88063	0.0166766	0.678353	0	0.0142559	2.06903	0	0.000372161	0.00263497	5.66195	2.83098		2.03508	0.0471261	0.958472	0	0.0201427	1.94894	0	0.000525841	0.00372306	5.01401		1.00985	0.953136
50	ANO.2		44.06	0.5144	19.02	0.0055	0.4538	35.79	0	0.0049	0.0257	99.8744		0.733307	0.0165992	0.339176	0.000116779	0.00631646	0.702033	0	6.90754e-05	0.000637654	1.79826		2.93323	0.0165992	0.678353	0.000116779	0.0126329	2.1061	0	0.000138151	0.00127531	5.74844	2.87422		2.04106	0.0462015	0.944051	0.000325038	0.017581	1.95401	0	0.000192262	0.00177482	5.0052		0.992545	0.953031
51	ANO.3		43.71	0.442	18.9	0.0153	0.4478	35.21	0	0.0805	0.0353	98.841		0.727482	0.0142629	0.337037	0.000324858	0.00623295	0.690656	0	0.00113481	0.000875844	1.77801		2.90993	0.0142629	0.674073	0.000324858	0.0124659	2.07197	0	0.00226962	0.00175169	5.68704	2.84352		2.04671	0.0401274	0.948223	0.00091396	0.0175359	1.9431	0	0.00319269	0.00246411	5.00226		0.994921	0.958513
52	ANO.4		43.39	0.5756	18.48	0	0.3955	35.09	0.017	0	0.0291	97.9772		0.722156	0.018574	0.329547	0	0.00550498	0.688302	0.000212859	0	0.000722013	1.76502		2.88862	0.018574	0.659094	0	0.01101	2.06491	0.000851437	0	0.00144403	5.6445	2.82225		2.04703	0.0526503	0.934139	0	0.0156045	1.95107	0.000603374	0	0.00204663	5.00315		0.988836	0.946645
53	H021.1		67.04	11.74	0.005	0.0496	0	19.66	0.037	0.1103	0	98.642		1.11577	0.378838	8.91631e-05	0.00105313	0	0.385638	0.000463282	0.0015549	0	1.88341		4.46309	0.378838	0.000178326	0.00105313	0	1.15691	0.00185313	0.0031098	0	6.00503	3.00252		2.9729	1.00939	0.000237569	0.00280601	0	1.02751	0.00123438	0.00414293	0	5.01821		1.01657	0.000234652
54	H021.2		67.06	11.39	0.0003	0.0123	0	19.82	0.0033	0	0.0144	98.3003		1.1161	0.367544	5.34979e-06	0.00026116	0	0.388776	4.13197e-05	0	0.000357285	1.87309		4.46442	0.367544	1.06996e-05	0.00026116	0	1.16633	0.000165279	0	0.000714569	5.99944	2.99972		2.97656	0.980208	1.42674e-05	0.000696493	0	1.03683	0.000110196	0	0.000952848	4.99537		0.981872	1.4545e-05
55	H021.3		67.65	11.81	0.0144	0.0288	0.0089	19.77	0.0144	0.005	0	99.3016		1.12592	0.381097	0.00025679	0.000611497	0.00012388	0.387795	0.000180304	7.04851e-05	0	1.89606		4.50369	0.381097	0.00051358	0.000611497	0.000247759	1.16339	0.000721217	0.00014097	0	6.05041	3.02521		2.97745	1.00779	0.000679067	0.00161707	0.000327593	1.0255	0.000476805	0.000186394	0	5.01403		1.01027	0.000672286
56	H103.4		67.52	11.92	0.0051	0.0359	0	19.82	0	0.0058	0.0101	99.3169		1.12376	0.384646	9.09464e-05	0.000762249	0	0.388776	0	8.17627e-05	0.000250595	1.89837		4.49504	0.384646	0.000181893	0.000762249	0	1.16633	0	0.000163525	0.000501191	6.04762	3.02381		2.9731	1.01765	0.000240614	0.00201666	0	1.02857	0	0.000216317	0.000662992	5.02245		1.02078	0.000235918
57	D.3		57.67	7.25	7.84	0	0.0918	26.16	0.0051	0	0.0268	99.0437		0.959823	0.23395	0.139808	0	0.00127777	0.513137	6.38578e-05	0	0.000664946	1.84872		3.83929	0.23395	0.279616	0	0.00255554	1.53941	0.000255431	0	0.00132989	5.89641	2.94821		2.60449	0.634827	0.379371	0	0.00346724	1.39241	0.000173279	0	0.00180434	5.01654		1.016	0.37406
58	D.4		57.75	6.95	7.6	0	0.0131	25.52	0.0164	0	0.022	97.8716		0.961154	0.22427	0.135528	0	0.00018234	0.500584	0.000205347	0	0.000545852	1.82247		3.84462	0.22427	0.271056	0	0.000364679	1.50175	0.000821386	0	0.0010917	5.84397	2.92199		2.63151	0.614019	0.371057	0	0.000499221	1.37053	0.000562211	0	0.00149447	4.98967		0.986571	0.376678
59	D.5		57.09	6.84	8.12	0	0.0349	26.28	0.0045	0	0.0456	98.4151		0.95017	0.22072	0.144801	0	0.000485775	0.515491	5.63451e-05	0	0.0011314	1.83286		3.80068	0.22072	0.289602	0	0.000971549	1.54647	0.00022538	0	0.0022628	5.86093	2.93047		2.59391	0.602552	0.395298	0	0.00132614	1.40726	0.000153819	0	0.00308866	5.00359		1.00094	0.39615
60	D.6		57.31	6.72	8.44	0.0135	0.0524	26.42	0	0.0074	0	98.9633		0.953831	0.216848	0.150507	0.000286639	0.000729358	0.518237	0	0.000104318	0	1.84054		3.81533	0.216848	0.301015	0.000286639	0.00145872	1.55471	0	0.000208636	0	5.88985	2.94493		2.59112	0.589074	0.408859	0.000778666	0.00198133	1.40781	0	0.000283383	0	4.9999		0.998995	0.409386
61	D.7		57.44	6.83	7.95	0	0	25.72	0	0	0.0236	97.9636		0.955995	0.220397	0.141769	0	0	0.504507	0	0	0.00058555	1.82325		3.82398	0.220397	0.283539	0	0	1.51352	0	0	0.0011711	5.84261	2.9213		2.618	0.603559	0.388236	0	0	1.38159	0	0	0.00160353	4.99299		0.993398	0.391448
62	D.8		57.7	6.85	8.37	0.0166	0.0218	26.36	0.0805	0.0146	0.0676	99.4812		0.960322	0.221043	0.149259	0.00035246	0.000303435	0.51706	0.00100795	0.000205816	0.00167725	1.85123		3.84129	0.221043	0.298518	0.00035246	0.00060687	1.55118	0.0040318	0.000411633	0.00335451	5.92079	2.96039		2.59512	0.597333	0.403349	0.000952469	0.000819986	1.39727	0.00272383	0.000556187	0.00453251	5.00266		1.00672	0.402691
63	D.9		43.75	1.222	17.55	0	0	35.52	0	0	0.5196	98.5617		0.728147	0.0394327	0.312963	0	0	0.696737	0	0	0.012892	1.79017		2.91259	0.0394327	0.625925	0	0	2.09021	0	0	0.025784	5.69394	2.84697		2.0461	0.110806	0.879426	0	0	1.95783	0	0	0.0362266	5.03039		1.02646	0.888101
64	D.10		57.2	6.85	8.11	0.0264	0	26.25	0	0	0.0471	98.4836		0.952001	0.221043	0.144623	0.000560539	0	0.514903	0	0	0.00116862	1.8343		3.808	0.221043	0.289245	0.000560539	0	1.54471	0	0	0.00233724	5.8659	2.93295		2.59671	0.602923	0.394477	0.00152894	0	1.40446	0	0	0.00318756	5.00329		1.00212	0.3949
65	D.11		57.29	7.24	8	0	0	26.8	0	0.0183	0.0347	99.3831		0.953498	0.233628	0.142661	0	0	0.525691	0	0.000257975	0.000860957	1.8566		3.81399	0.233628	0.285322	0	0	1.57707	0	0.000515951	0.00172191	5.91225	2.95613		2.5804	0.632253	0.386075	0	0	1.42265	0	0.000698144	0.00232996	5.0244		1.02136	0.379127
66	D.12		57.42	6.88	8	0	0.0568	26.27	0.0798	0	0.055	98.7617		0.955662	0.222011	0.142661	0	0.000790602	0.515295	0.000999186	0	0.00136463	1.83878		3.82265	0.222011	0.285322	0	0.0015812	1.54589	0.00399674	0	0.00272926	5.88417	2.94209		2.5986	0.603682	0.387918	0	0.00214977	1.40117	0.00271695	0	0.00371064	4.99994		0.995311	0.391204
67	D.13		57.17	6.58	8.15	0	0.1442	26.4	0	0.0146	0.0896	98.5485		0.951501	0.21233	0.145336	0	0.00200713	0.517845	0	0.000205816	0.0022231	1.83145		3.806	0.21233	0.290672	0	0.00401425	1.55354	0	0.000411633	0.00444621	5.87141	2.93571		2.59291	0.578614	0.39605	0	0.00546956	1.41116	0	0.000560864	0.00605811	4.99082		0.981283	0.406345
68	D.14		56.95	6.86	8.38	0.0204	0.0699	26.87	0	0	0	99.1504		0.94784	0.221365	0.149437	0.000433144	0.000972941	0.527064	0	0	0	1.84711		3.79136	0.221365	0.298875	0.000433144	0.00194588	1.58119	0	0	0	5.89517	2.94759		2.57252	0.600804	0.405586	0.00117559	0.00264065	1.4305	0	0	0	5.01322		1.00757	0.40254
69	D.15		57.82	6.91	7.96	0.0422	0.0349	26.69	0.0547	0.0697	0.0157	99.5973		0.962319	0.222979	0.141948	0.000896014	0.000485775	0.523534	0.000684906	0.000982562	0.000389539	1.85422		3.84928	0.222979	0.283895	0.000896014	0.000971549	1.5706	0.00273962	0.00196512	0.000779079	5.9341	2.96705		2.59468	0.601213	0.382731	0.0024159	0.00130978	1.41159	0.0018467	0.00264926	0.00105031	4.99949		0.990059	0.388023
70	D.16		57.08	6.45	7.96	0.0469	0	26.31	0	0	0.0267	97.8737		0.950003	0.208135	0.141948	0.000995807	0	0.51608	0	0	0.000662465	1.81782		3.80001	0.208135	0.283895	0.000995807	0	1.54824	0	0	0.00132493	5.8426	2.9213		2.60159	0.569979	0.388724	0.00272702	0	1.41329	0	0	0.00181416	4.97812		0.963244	0.404319
71	D.17		57.47	6.9	8.44	0.0093	0.0175	26.02	0	0.0403	0.0393	98.9365		0.956494	0.222656	0.150507	0.000197463	0.000243583	0.510391	0	0.00056811	0.000975089	1.84203		3.82598	0.222656	0.301015	0.000197463	0.000487167	1.53117	0	0.00113622	0.00195018	5.88459	2.9423		2.60067	0.605394	0.409224	0.000536894	0.000662294	1.38774	0	0.00154467	0.00265123	5.00842		1.01935	0.403115
72	H103.1		43.35	0.2253	19.17	0.0504	0.0261	35.7	0.0733	0	0	98.5952		0.72149	0.0072702	0.341851	0.00107012	0.000363287	0.700268	0.000917799	0	0	1.77323		2.88596	0.0072702	0.683703	0.00107012	0.000726574	2.1008	0.0036712	0	0	5.6832	2.8416		2.03122	0.0204679	0.962419	0.00301272	0.00102277	1.97147	0.00258389	0	0	4.9922		0.985899	0.976184
73	H103.2		42.86	0.3233	18.86	0.0755	0.0479	35.35	0	0	0.0521	97.5689		0.713335	0.0104326	0.336323	0.00160306	0.000666722	0.693402	0	0	0.00129268	1.75706		2.85334	0.0104326	0.672647	0.00160306	0.00133344	2.08021	0	0	0.00258535	5.62215	2.81107		2.03007	0.0296899	0.957138	0.00456212	0.00189742	1.97335	0	0	0.00367881	5.00038		0.995069	0.965451
74	H103.3		43.03	0.4078	19.6	0.0541	0.1348	35.29	0.0222	0.022	0.0031	98.564		0.716164	0.0131593	0.349519	0.00114868	0.00187629	0.692225	0.000277969	0.000310134	7.69154e-05	1.77476		2.86466	0.0131593	0.699039	0.00114868	0.00375258	2.07668	0.00111188	0.000620269	0.000153831	5.66032	2.83016		2.02438	0.0371973	0.987985	0.00324697	0.0053037	1.95671	0.000785734	0.000876656	0.000217417	5.0167		1.02952	0.960674
75	H103.4		43.43	0.2965	19.36	0.0605	0.061	36.07	0	0	0	99.2781		0.722821	0.00956776	0.34524	0.00128457	0.000849062	0.707525	0	0	0	1.78729		2.89129	0.00956776	0.690479	0.00128457	0.00169812	2.12258	0	0	0	5.71689	2.85845		2.02298	0.0267775	0.96623	0.00359515	0.00237629	1.98017	0	0	0	5.00212		0.996603	0.969524
76	H103.5		43.06	0.3626	19.2	0.0394	0.0392	35.76	0	0.011	0.0046	98.4769		0.716663	0.0117007	0.342386	0.000836562	0.000545627	0.701445	0	0.000155067	0.000114133	1.77385		2.86665	0.0117007	0.684773	0.000836562	0.00109125	2.10433	0	0.000310134	0.000228265	5.66993	2.83496		2.02236	0.0330184	0.966182	0.0023607	0.00153971	1.97941	0	0.000437585	0.000322071	5.00563		1.00232	0.964676
77	H021.1		67.39	11.52	0.0026	0.0181	0.0569	19.19	0.0555	0.0772	0	98.3104		1.1216	0.371739	4.63648e-05	0.000384309	0.000791994	0.376418	0.000694923	0.00108829	0	1.87276		4.48639	0.371739	9.27296e-05	0.000384309	0.00158399	1.12926	0.00277969	0.00217658	0	5.9944	2.9972		2.99372	0.99223	0.000123755	0.00102578	0.00211396	1.00472	0.00185486	0.00290482	0	4.99869		0.996284	0.00012458
78	H021.2		67.18	11.79	0	0	0.0307	19.38	0.0499	0	0.0144	98.445		1.1181	0.380451	0	0	0.000427315	0.380145	0.000624804	0	0.000357285	1.88011		4.47241	0.380451	0	0	0.000854629	1.14044	0.00249922	0	0.000714569	5.99736	2.99868		2.98292	1.01498	0	0	0.00114001	1.01417	0.00166688	0	0.000953178	5.01583		1.01594	0
79	H021.3		67.65	11.49	0	0.0223	0	19.44	0.0454	0.0293	0	98.6771		1.12592	0.370771	0	0.000473486	0	0.381322	0.000568459	0.000413043	0	1.87947		4.50369	0.370771	0	0.000473486	0	1.14397	0.00227384	0.000826085	0	6.02201	3.011		2.99149	0.985109	0	0.00125802	0	1.01314	0.00151035	0.00109742	0	4.99361		0.987464	0
80	H021.4		66.9	11.84	0.0094	0.0306	0.0525	19.76	0.0432	0.0403	0	98.6761		1.11344	0.382065	0.000167627	0.000649716	0.00073075	0.387599	0.000540913	0.00056811	0	1.88576		4.45376	0.382065	0.000335253	0.000649716	0.0014615	1.1628	0.00216365	0.00113622	0	6.00437	3.00219		2.96701	1.0181	0.000446679	0.00173131	0.00194725	1.03284	0.00144138	0.00151386	0	5.02504		1.02179	0.000437802
81	H021.5		66.91	11.53	0.0427	0.0309	0.0657	19.65	0	0	0.0288	98.2582		1.11361	0.372062	0.000761453	0.000656086	0.000914481	0.385441	0	0	0.000714569	1.87416		4.45443	0.372062	0.00152291	0.000656086	0.00182896	1.15632	0	0	0.00142914	5.98825	2.99413		2.97545	0.99411	0.00203452	0.00175299	0.0024434	1.02986	0	0	0.00190926	5.00756		0.999807	0.00203881
82	MCL.1		64	1.2846	0.0133	15.42	0.0087	18.13	0.0527	0	0	98.9093		1.06518	0.0414528	0.000237174	0.327406	0.000121096	0.355626	0.000659864	0	0	1.79068		4.2607	0.0414528	0.000474348	0.327406	0.000242191	1.06688	0.00263945	0	0	5.69979	2.8499		2.99007	0.116363	0.000665775	0.919067	0.00033993	0.998285	0.00185232	0	0	5.02665		1.0361	0.000642581
83	MCL.2		64.35	1.0826	0	15.15	0	18.08	0	0.0439	0.026	98.7326		1.071	0.0349344	0	0.321673	0	0.354645	0	0.000618859	0.000645097	1.78352		4.284	0.0349344	0	0.321673	0	1.06394	0	0.00123772	0.00129019	5.70707	2.85354		3.00259	0.09794	0	0.901823	0	0.994262	0	0.00173499	0.00180855	5.00016		1.00331	0
84	ANO.1		43.88	0.4028	18.84	0.044	0.4521	34.93	0.026	0	0.0307	98.6057		0.730311	0.012998	0.335967	0.000934232	0.0062928	0.685164	0.000325549	0	0.000761711	1.77275		2.92124	0.012998	0.671933	0.000934232	0.0125856	2.05549	0.0013022	0	0.00152342	5.67801	2.83901		2.05793	0.0366268	0.946716	0.00263256	0.0177324	1.93071	0.000917362	0	0.00214642	4.99542		0.988122	0.960182
85	ANO.2		44.26	0.4924	18.94	0.0376	0.4778	35.31	0.0517	0	0.0721	99.6417		0.736635	0.0158893	0.33775	0.000798344	0.00665052	0.692618	0.000647342	0	0.0017889	1.79278		2.94654	0.0158893	0.6755	0.000798344	0.013301	2.07785	0.00258937	0	0.00357781	5.73605	2.86803		2.05475	0.0443211	0.942111	0.00222688	0.0185508	1.93197	0.00180568	0	0.00498993	5.00073		0.993649	0.952918
86	ANO.3		43.62	0.5289	18.88	0.0011	0.3869	34.93	0.0146	0	0.0169	98.3785		0.725984	0.0170671	0.33668	2.33558e-05	0.00538528	0.685164	0.000182808	0	0.000419313	1.77091		2.90393	0.0170671	0.67336	2.33558e-05	0.0107706	2.05549	0.000731234	0	0.000838626	5.66222	2.83111		2.05145	0.0482272	0.951373	6.59976e-05	0.0152174	1.9361	0.000516571	0	0.00118487	5.00413		1.00085	0.951691
87	ANO.4		43.51	0.3564	18.79	0.0238	0.3562	35.64	0.0128	0.0256	0.0981	98.813		0.724153	0.0115007	0.335075	0.000505335	0.00495796	0.699091	0.00016027	0.000360884	0.002434	1.77824		2.89661	0.0115007	0.67015	0.000505335	0.00991593	2.09727	0.000641082	0.000721767	0.004868	5.69219	2.84609		2.0355	0.0323269	0.941852	0.00142043	0.0139362	1.96505	0.0004505	0.0010144	0.00684166	4.9984		0.983456	0.965409
88	ANO.5		43.51	0.5432	19.03	0	0.4955	35.3	0.0081	0.0365	0.0492	98.9725		0.724153	0.0175285	0.339355	0	0.00689689	0.692422	0.000101421	0.000514541	0.00122072	1.78219		2.89661	0.0175285	0.67871	0	0.0137938	2.07726	0.000405685	0.00102908	0.00244145	5.68778	2.84389		2.03708	0.0493085	0.954621	0	0.0194013	1.94781	0.000285302	0.00144743	0.00343395	5.01339		1.00881	0.950884
89	H103.1		43.28	0.3363	19.17	0.0716	0.0636	35.92	0	0	0.0041	98.8456		0.720325	0.0108521	0.341851	0.00152025	0.000885251	0.704583	0	0	0.000101727	1.78012		2.8813	0.0108521	0.683703	0.00152025	0.0017705	2.11375	0	0	0.000203454	5.6931	2.84655		2.02442	0.0304989	0.960746	0.00427254	0.00248793	1.98017	0	0	0.000285895	5.00288		0.995803	0.965072
90	H103.2		43.45	0.327	19.12	0.0679	0.0696	36	0	0	0.01	99.0446		0.723154	0.010552	0.34096	0.00144169	0.000968766	0.706152	0	0	0.000248114	1.78348		2.89262	0.010552	0.68192	0.00144169	0.00193753	2.11846	0	0	0.000496229	5.70742	2.85371		2.02727	0.029581	0.955836	0.00404159	0.00271581	1.9796	0	0	0.000695556	4.99974		0.990154	0.966019
91	H103.3		43.31	0.2931	19.4	0.043	0.0666	36.41	0.0026	0.0098	0.0083	99.5435		0.720824	0.00945804	0.345953	0.000913	0.000927009	0.714195	3.25549e-05	0.000138151	0.000205935	1.79265		2.8833	0.00945804	0.691906	0.000913	0.00185402	2.14258	0.00013022	0.000276302	0.00041187	5.73083	2.86541		2.01248	0.0264061	0.965872	0.00254902	0.00258813	1.99397	9.08907e-05	0.000385705	0.000574953	5.00492		0.995787	0.970894
92	ANO.1		43.72	0.5292	18.99	0	0.4829	35.76	0.0304	0.0206	0.0354	99.5686		0.727648	0.0170768	0.338642	0	0.00672151	0.701445	0.000380642	0.000290399	0.000878325	1.79308		2.91059	0.0170768	0.677283	0	0.013443	2.10433	0.00152257	0.000580797	0.00175665	5.72659	2.86329		2.03304	0.0477122	0.946159	0	0.0187798	1.95983	0.00106351	0.000811369	0.00245403	5.00984		0.997137	0.951994
93	ANO.2		43.85	0.4956	18.98	0.0029	0.4666	35.78	0.0133	0	0.0468	99.6352		0.729812	0.0159925	0.338463	6.15744e-05	0.00649463	0.701837	0.000166531	0	0.00116118	1.79399		2.91925	0.0159925	0.676926	6.15744e-05	0.0129893	2.10551	0.000666124	0	0.00232235	5.73372	2.86686		2.03655	0.0446273	0.944485	0.000171824	0.0181233	1.95848	0.000464707	0	0.00324027	5.00614		0.992525	0.954716
94	ANO.3		43.91	0.4571	18.98	0.0043	0.4699	36.19	0.019	0.0354	0.0679	100.133		0.73081	0.0147502	0.338463	9.13e-05	0.00654056	0.709879	0.000237901	0.000499034	0.0016847	1.80296		2.92324	0.0147502	0.676926	9.13e-05	0.0130811	2.12964	0.000951606	0.000998069	0.00336939	5.76305	2.88152		2.02896	0.040951	0.939678	0.000253477	0.0181586	1.97084	0.000660488	0.00138547	0.00467724	5.00556		0.986946	0.957992
95	H021.1		67.41	11.74	0.0001	0.0239	0.0386	19.85	0.002	0	0	99.0647		1.12193	0.378838	1.78326e-06	0.000507458	0.000537275	0.389365	2.50423e-05	0	0	1.8912		4.48772	0.378838	3.56652e-06	0.000507458	0.00107455	1.16809	0.000100169	0	0	6.03633	3.01817		2.9738	1.00415	4.72674e-06	0.00134508	0.00142411	1.03206	6.63774e-05	0	0	5.01285		1.0055	4.70087e-06
[truncated: 148 more rows]
[truncated: 31 more columns]

## Sheet: (e) glass cpx SEM-EDS
	Weight Concentration %											Atom Concentration %										Compound Concentration %										Normalized Compound %									# Cations
[truncated: 98 more rows]

[truncated: 1 more sheets: plots defocused]
